# Supplementary material for: Stable water splitting using photoelectrodes with a cryogelated overlayer
Source: Nat Commun. 2024 Feb 19;15:1495. doi: 10.1038/s41467-024-45701-5 (PMC10876939; doi:10.1038/s41467-024-45701-5)
Supplement: Supplementary file 3 — Source data [file 41467_2024_45701_MOESM3_ESM.xlsx]

## Sheet: 1c,1d
No cryogel		CG-400μm		CG-800μm		CG-1200μm
Time (h)	Current density (mA/cm2)	Time (h)	Current density (mA/cm2)	Time (h)	Current density (mA/cm2)	Time (h)	Current density (mA/cm2)
0	-0.19861	0.00111	-14.7161	0	-0.000647	0.00139	-15.4708
0.000567	-0.20274	0.00222	-14.6625	0.00139	-16.5189	0.00281	-14.8992
0.00112	-0.19438	0.00333	-14.5758	0.0028	-15.8891	0.00419	-14.8058
0.0017	-0.19971	0.00444	-14.5172	0.00418	-15.8971	0.00559	-14.3358
0.00222	-0.21128	0.00556	-14.3973	0.00557	-15.6446	0.00698	-13.79
0.00278	-0.25171	0.00667	-14.2622	0.00695	-15.5371	0.00835	-13.4092
0.00335	-0.30086	0.00778	-14.1398	0.00835	-15.3863	0.00973	-13.1675
0.00389	-0.27221	0.00889	-14.0378	0.00973	-15.2766	0.01113	-12.9067
0.00446	-0.26757	0.01	-13.7751	0.01111	-14.9063	0.01251	-12.5383
0.00502	-0.27939	0.01111	-13.5711	0.01251	-14.7657	0.0139	-12.645
0.00557	-0.26713	0.01222	-13.3977	0.01391	-14.4914	0.01529	-12.1608
0.00611	-15.6857	0.01333	-13.2753	0.01529	-13.7874	0.01669	-12.1508
0.00667	-15.3006	0.01444	-13.1121	0.01669	-11.6903	0.01806	-11.9433
0.00722	-15.3703	0.01556	-12.9438	0.01806	-9.88823	0.01947	-11.8575
0.00778	-15.3486	0.01667	-12.699	0.01945	-9.33794	0.02084	-11.9183
0.00835	-15.2914	0.01778	-12.4669	0.02085	-9.07383	0.02223	-12.03
0.00892	-15.296	0.01889	-12.3343	0.02223	-9.00583	0.02362	-11.7333
0.00946	-15.1771	0.02	-12.2629	0.02363	-8.80811	0.025	-11.275
0.01001	-15.1954	0.02111	-12.0717	0.02503	-8.58857	0.0264	-11.1833
0.01057	-15.0949	0.02222	-11.8829	0.02641	-8.45177	0.0278	-11.0625
0.01111	-15.2389	0.02333	-11.7503	0.02778	-8.44789	0.02918	-11.0875
0.0117	-15.1646	0.02444	-11.6585	0.0292	-8.47909	0.03056	-11.15
0.01222	-14.8446	0.02556	-11.5234	0.03057	-8.42206	0.03197	-11.0108
0.01278	-15.0811	0.02667	-11.2888	0.03196	-8.43063	0.03337	-11.0717
0.01333	-15.0594	0.02778	-11.1332	0.03334	-8.37669	0.03474	-10.9925
0.01392	-14.9989	0.02889	-11.0669	0.03474	-8.35714	0.03612	-10.9317
0.01446	-14.9851	0.03	-10.9573	0.03613	-8.36663	0.03752	-10.94
0.01501	-14.9989	0.03111	-10.817	0.0375	-8.2736	0.03891	-10.9492
0.01557	-14.9417	0.03222	-10.6997	0.0389	-8.29703	0.04029	-10.7958
0.01612	-14.9463	0.03333	-10.5773	0.04029	-8.26423	0.04168	-10.8608
0.01667	-14.8149	0.03444	-10.483	0.04169	-8.27669	0.04308	-10.61
0.01726	-14.7966	0.03556	-10.2841	0.04307	-8.22126	0.04446	-10.61
0.01778	-14.7931	0.03667	-10.1438	0.04445	-8.24229	0.04584	-10.5233
0.01834	-14.7097	0.03778	-9.95765	0.04585	-8.17669	0.04723	-10.5467
0.01889	-14.6834	0.03889	-9.90665	0.04723	-8.07897	0.04863	-10.3967
0.01948	-14.6217	0.04	-9.8327	0.04863	-7.97817	0.05001	-10.5425
0.02	-14.7177	0.04111	-9.62359	0.05002	-7.93131	0.05141	-10.5967
0.02056	-14.5131	0.04222	-9.48844	0.05141	-7.97109	0.0528	-10.6183
0.02113	-14.4777	0.04333	-9.37369	0.05278	-7.89371	0.05417	-10.5108
0.02168	-14.5646	0.04444	-9.20793	0.05417	-7.90389	0.05558	-10.5517
0.02223	-14.4469	0.04556	-9.03963	0.05557	-7.87269	0.05695	-10.4867
0.02281	-14.4514	0.04667	-8.89938	0.05695	-7.9008	0.05833	-10.4942
0.02334	-14.3554	0.04778	-8.79737	0.05837	-7.97269	0.05974	-10.6
0.02389	-14.3154	0.04889	-8.69792	0.05973	-7.968	0.06112	-10.4675
0.02446	-14.2811	0.05	-8.66477	0.06112	-7.89531	0.06252	-10.4208
0.025	-14.2983	0.05111	-8.59337	0.06252	-7.91177	0.0639	-10.415
0.02558	-14.2069	0.05222	-8.53472	0.06392	-7.91646	0.06529	-10.3283
0.02612	-14.2583	0.05333	-8.47861	0.0653	-7.89303	0.06668	-10.3567
0.02668	-14.1543	0.05444	-8.43781	0.0667	-7.85703	0.06807	-10.45
0.02724	-14.1143	0.05556	-8.40976	0.06808	-7.91794	0.06946	-10.4267
0.02778	-14.1543	0.05667	-8.35111	0.06949	-7.80857	0.07085	-10.3533
0.02834	-14.1577	0.05778	-8.27716	0.07086	-7.84137	0.07224	-10.1633
0.02892	-14.2069	0.05889	-8.23126	0.07224	-7.7984	0.07363	-10.2225
0.02945	-14.1886	0.06	-8.16751	0.07362	-7.71634	0.07504	-9.9725
0.03	-14.1623	0.06111	-8.1318	0.07502	-7.66789	0.07642	-9.95167
0.03057	-14.1543	0.06222	-8.05275	0.07639	-7.58583	0.07781	-9.85833
0.03113	-14.2069	0.06333	-7.99665	0.07778	-7.48343	0.07917	-9.9
0.03168	-14.1189	0.06444	-7.97625	0.07919	-7.54446	0.08058	-9.89833
0.03222	-14.176	0.06556	-7.9329	0.08056	-7.46389	0.08197	-9.96833
0.03278	-14.2411	0.06667	-7.87935	0.08196	-7.44206	0.08335	-9.92667
0.03335	-14.2331	0.06778	-7.82325	0.08335	-7.41783	0.08474	-9.82083
0.03389	-14.1406	0.06889	-7.77224	0.08473	-7.40686	0.08613	-9.77583
0.03445	-14.1406	0.07	-7.76969	0.08611	-7.3608	0.08752	-9.87167
0.03501	-14.2766	0.07111	-7.74419	0.08752	-7.24983	0.08891	-9.80583
0.03558	-14.1886	0.07222	-7.72379	0.0889	-7.16777	0.09029	-9.7625
0.03613	-14.1714	0.07333	-7.68044	0.09029	-7.1576	0.09168	-9.825
0.03668	-14.1451	0.07444	-7.67534	0.09167	-7.13806	0.0931	-9.85667
0.03724	-14.0537	0.07556	-7.60139	0.09306	-7.11303	0.09446	-9.94
0.03779	-14.0709	0.07667	-7.57079	0.09447	-7.06617	0.09583	-9.96
0.03835	-14.0309	0.07778	-7.51469	0.09583	-7.01531	0.09724	-9.9875
0.03889	-14.0709	0.07889	-7.48154	0.09724	-6.91371	0.09863	-10.0225
0.03947	-14.1017	0.08	-7.43309	0.09862	-6.92	0.10002	-10.0392
0.04002	-13.9783	0.08111	-7.37953	0.10002	-6.8888	0.10141	-10.1033
0.04057	-13.9703	0.08222	-7.39738	0.10139	-6.9224	0.10278	-10.0958
0.04113	-13.8251	0.08333	-7.35403	0.10279	-6.80046	0.10418	-10.0908
0.04167	-13.7989	0.08444	-7.32343	0.10418	-6.80823	0.10557	-9.8875
0.04226	-13.8777	0.08556	-7.25713	0.10559	-6.76606	0.10694	-10
0.04278	-13.8869	0.08667	-7.22398	0.10697	-6.74343	0.10835	-9.98417
0.04334	-13.8389	0.08778	-7.19083	0.10834	-6.68091	0.10975	-9.99833
0.04389	-13.9611	0.08889	-7.19338	0.10975	-6.6848	0.11112	-9.97167
0.04444	-13.8777	0.09	-7.21123	0.11112	-6.63394	0.11252	-10.0033
0.04501	-13.7817	0.09111	-7.13983	0.11252	-6.53783	0.11389	-10.0017
0.04559	-13.8514	0.09222	-7.12708	0.1139	-6.51211	0.11529	-10.0608
0.04612	-13.7291	0.09333	-7.07353	0.11528	-6.50663	0.11669	-10.0517
0.04667	-13.7646	0.09444	-7.04037	0.11667	-6.51989	0.11806	-10.035
0.04724	-13.6686	0.09556	-7.93035	0.11806	-6.49566	0.11944	-10.21
0.04781	-13.6983	0.09667	-11.0746	0.11946	-6.4456	0.12084	-10.2683
0.04834	-13.7029	0.09778	-10.9573	0.12084	-6.36126	0.12223	-10.1108
0.04889	-13.6331	0.09889	-10.7864	0.12222	-6.448	0.12362	-10.165
0.04945	-13.7691	0.1	-10.613	0.12361	-6.39874	0.125	-10.1525
0.05002	-13.76	0.10111	-10.4294	0.12503	-6.38469	0.1264	-10.2483
0.05058	-13.7554	0.10222	-10.2637	0.12639	-6.32526	0.12779	-10.1675
0.05113	-13.7291	0.10333	-10.1362	0.12781	-6.30891	0.12919	-10.2067
0.05169	-13.6549	0.10444	-10.024	0.1292	-6.24949	0.13058	-10.0892
0.05224	-13.6903	0.10556	-9.97805	0.13057	-6.22754	0.13195	-10.1125
0.05278	-13.6457	0.10667	-11.6075	0.13197	-6.16743	0.13337	-10.1833
0.05334	-13.6377	0.10778	-11.5412	0.13333	-6.13063	0.13473	-10.0533
0.05389	-13.5371	0.10889	-11.2684	0.13474	-6.1064	0.13611	-10.2342
0.05445	-13.6114	0.11	-11.072	0.13614	-6.15486	0.13751	-10.03
0.05501	-13.5714	0.11111	-10.8757	0.13753	-6.10491	0.13891	-9.89
0.05557	-13.6423	0.11222	-10.6691	0.13892	-6.12914	0.14029	-9.86833
0.05613	-13.5017	0.11333	-10.4855	0.1403	-6.15886	0.14167	-9.76667
0.05669	-13.4629	0.11444	-10.2968	0.14169	-6.12446	0.14307	-9.81
0.05722	-13.5497	0.11556	-10.1438	0.14309	-6.08697	0.14445	-9.93417
0.05778	-13.6549	0.11667	-10.0546	0.14446	-6.03851	0.14583	-9.86
0.05835	-13.6983	0.11778	-10.4371	0.14584	-5.99474	0.14723	-9.77583
0.05889	-13.76	0.11889	-11.6381	0.14726	-5.99783	0.14862	-9.72083
0.05946	-13.712	0.12	-11.4239	0.14864	-5.99074	0.15002	-9.82167
0.06001	-13.7383	0.12111	-11.1766	0.15001	-5.95406	0.15141	-9.7525
0.06056	-13.624	0.12222	-10.9522	0.15139	-5.98686	0.15278	-9.87
0.06114	-13.6457	0.12333	-10.7329	0.15279	-5.92126	0.15417	-9.785
0.06169	-13.6903	0.12444	-10.5365	0.15417	-5.89863	0.15557	-9.76583
0.06224	-13.6549	0.12556	-10.381	0.15558	-5.87977	0.15695	-9.67667
0.0628	-13.5326	0.12667	-10.2637	0.15696	-5.83531	0.15836	-9.645
0.06335	-13.5543	0.12778	-10.1158	0.15836	-5.8704	0.15973	-9.5325
0.0639	-13.5063	0.12889	-10.024	0.15975	-5.7728	0.16111	-9.43917
0.06445	-13.4411	0.13	-10.9114	0.16112	-5.74229	0.16253	-9.48167
0.06501	-13.2914	0.13111	-11.5464	0.16251	-5.69143	0.16389	-9.35917
0.06557	-13.4491	0.13222	-11.2811	0.16391	-5.6696	0.1653	-9.23833
0.06612	-13.3657	0.13333	-11.0542	0.16529	-5.69143	0.16668	-9.12167
0.06668	-13.3703	0.13444	-10.8374	0.16669	-5.69691	0.16807	-8.9975
0.06725	-13.3177	0.13556	-10.6564	0.16808	-5.71337	0.16947	-8.86667
0.06779	-13.296	0.13667	-10.4753	0.16946	-5.67657	0.17084	-8.77417
0.06837	-13.3314	0.13778	-10.3988	0.17085	-5.67509	0.17225	-8.56
0.0689	-13.296	0.13889	-10.2509	0.17224	-5.68994	0.17361	-8.4725
0.06946	-13.2697	0.14	-10.1183	0.17363	-5.62503	0.17502	-8.48583
0.07002	-13.1954	0.14111	-9.98825	0.17502	-5.61806	0.17642	-8.23292
0.07058	-13.1909	0.14222	-11.4724	0.17641	-5.55554	0.17779	-8.03117
0.07113	-13.2651	0.14333	-11.4545	0.17778	-5.51954	0.17921	-7.93633
0.07169	-13.3531	0.14444	-11.1791	0.17917	-5.51726	0.18059	-7.85942
0.07224	-13.3486	0.14556	-10.9777	0.18056	-5.50709	0.18196	-7.691
0.07279	-13.2263	0.14667	-10.738	0.18195	-5.47817	0.18335	-7.68333
0.07335	-13.0994	0.14778	-10.5416	0.18335	-5.47657	0.18473	-7.66708
0.0739	-13.2914	0.14889	-10.3682	0.18474	-5.4336	0.18614	-7.43708
0.07447	-14.6743	0.15	-10.2203	0.18613	-5.42731	0.18751	-7.33458
0.07501	-14.7269	0.15111	-10.0903	0.18753	-5.3968	0.18891	-7.23792
0.07558	-14.5909	0.15222	-9.9755	0.1889	-5.38514	0.19031	-7.05158
0.07615	-14.6743	0.15333	-10.562	0.19029	-5.42891	0.19168	-7.01742
0.07669	-14.5737	0.15444	-11.4418	0.19169	-5.39211	0.19308	-6.97208
0.07724	-14.648	0.15556	-11.1868	0.19309	-5.35383	0.19446	-6.83367
0.07779	-14.4869	0.15667	-10.9573	0.19448	-5.34606	0.19586	-6.79175
0.07836	-14.368	0.15778	-10.766	0.19584	-5.35623	0.19724	-6.78408
0.0789	-14.2629	0.15889	-10.5901	0.19724	-5.31406	0.19864	-6.70625
0.07945	-14.3771	0.16	-10.46	0.19864	-5.34606	0.20003	-6.72
0.08001	-14.3463	0.16111	-10.2841	0.20003	-5.34526	0.2014	-6.65333
0.08058	-14.2583	0.16222	-10.1795	0.20141	-5.36251	0.20281	-6.62425
0.08112	-14.2331	0.16333	-10.0546	0.20279	-5.30857	0.20419	-6.49858
0.08169	-14.2846	0.16444	-9.96275	0.20418	-5.31166	0.20558	-6.54983
0.08224	-14.2023	0.16556	-11.1766	0.20556	-5.30857	0.20696	-6.48408
0.0828	-14.176	0.16667	-11.3704	0.20696	-5.2632	0.20836	-6.52592
0.08336	-14.1097	0.16778	-11.1409	0.20835	-5.22491	0.20973	-6.45417
0.08391	-14.1234	0.16889	-10.9088	0.20976	-5.232	0.21113	-6.3815
0.08447	-13.9966	0.17	-10.7584	0.21113	-5.2312	0.2125	-6.28317
0.08503	-14.0229	0.17111	-10.5697	0.21252	-5.23977	0.21391	-6.25325
0.08558	-14.0754	0.17222	-10.4243	0.2139	-5.37109	0.21528	-6.26267
0.08614	-13.9086	0.17333	-10.2841	0.21529	-5.34446	0.21668	-6.27892
0.08669	-13.9611	0.17444	-10.1438	0.21669	-5.3328	0.21806	-6.2165
0.08724	-13.8823	0.17556	-10.0163	0.21807	-5.30069	0.21948	-6.17975
0.0878	-13.848	0.17667	-10.0137	0.21946	-5.23977	0.22085	-6.15667
0.08834	-13.8343	0.17778	-11.5004	0.22084	-5.21006	0.22225	-6.14558
0.08891	-13.7429	0.17889	-11.2684	0.22223	-5.20537	0.22361	-6.06433
0.08946	-13.7337	0.18	-11.0389	0.22362	-5.17486	0.22503	-6.03183
0.09001	-13.7646	0.18111	-10.8247	0.22501	-5.14046	0.2264	-5.937
0.09056	-13.6503	0.18222	-10.6691	0.22642	-5.10537	0.22781	-5.9225
0.09113	-13.7074	0.18333	-10.5391	0.22779	-5.08891	0.22918	-5.88917
0.09168	-13.6949	0.18444	-10.4294	0.22917	-5.09749	0.23057	-5.85233
0.09223	-13.6194	0.18556	-10.2713	0.23058	-5.08663	0.23196	-5.87633
0.09279	-13.5589	0.18667	-10.1387	0.23196	-5.07566	0.23333	-5.89167
0.09336	-13.6423	0.18778	-9.98825	0.23334	-5.03897	0.23472	-5.81308
0.09391	-13.4149	0.18889	-11.2352	0.23473	-5.0592	0.23611	-5.80367
0.09446	-13.4709	0.19	-11.5387	0.23611	-5.00377	0.23751	-5.78658
0.09502	-13.4891	0.19111	-11.2378	0.23752	-5.00766	0.23891	-5.73017
0.09558	-13.4537	0.19222	-10.9139	0.23889	-4.9232	0.24031	-5.72242
0.09613	-13.4537	0.19333	-10.6921	0.24029	-4.93966	0.24167	-5.72075
0.09669	-13.3794	0.19444	-10.5493	0.24169	-4.92091	0.24306	-5.71133
0.09723	-13.3486	0.19556	-10.3784	0.24309	-4.94594	0.24446	-5.69425
0.09779	-13.3794	0.19667	-10.2407	0.24446	-4.87794	0.24584	-5.64208
0.09834	-13.3657	0.19778	-10.0928	0.24585	-4.8928	0.24723	-5.59508
0.0989	-13.3486	0.19889	-9.9704	0.24723	-4.86309	0.24861	-5.59083
0.09946	-13.0994	0.2	-10.4345	0.24862	-4.84583	0.25004	-5.57542
0.10003	-13.1691	0.20111	-11.4086	0.25003	-4.88491	0.25141	-5.55233
0.10058	-13.2354	0.20222	-11.2684	0.2514	-4.87634	0.25278	-5.50792
0.10112	-13.1257	0.20333	-11.1281	0.25279	-4.86777	0.25417	-5.44375
0.10168	-13.2217	0.20444	-10.9547	0.25418	-4.86389	0.25556	-5.42075
0.10223	-13.1566	0.20556	-10.7456	0.25557	-4.8584	0.25697	-5.39592
0.1028	-15.3051	0.20667	-10.5773	0.25696	-4.83577	0.25836	-5.38392
0.10336	-15.0286	0.20778	-10.432	0.25835	-4.81543	0.25975	-5.35742
0.10391	-15.0286	0.20889	-10.2917	0.25974	-4.78411	0.26115	-5.36942
0.10447	-15.0949	0.21	-10.1413	0.26111	-4.77006	0.26252	-5.3455
0.10502	-15.0949	0.21111	-10.0979	0.26253	-4.77943	0.26389	-5.32583
0.10557	-15.016	0.21222	-11.5693	0.26389	-4.77714	0.26529	-5.33092
0.10612	-15.1737	0.21333	-11.3857	0.26531	-4.70914	0.2667	-5.28908
0.10668	-15.2034	0.21444	-11.1868	0.26667	-4.75131	0.26807	-5.31642
0.10723	-15.0731	0.21556	-10.9394	0.26808	-4.70994	0.26945	-5.34292
0.10778	-15.0377	0.21667	-10.7584	0.26946	-4.77474	0.27085	-5.272
0.10835	-14.9989	0.21778	-10.6232	0.27084	-4.74823	0.27224	-5.3045
0.1089	-14.9234	0.21889	-10.4932	0.27223	-4.7568	0.27362	-5.254
0.10946	-14.88	0.22	-10.3198	0.27361	-4.71851	0.27502	-5.2985
0.11001	-14.8629	0.22111	-10.1591	0.27503	-4.71383	0.2764	-5.27625
0.11057	-14.8537	0.22222	-10.0546	0.27639	-4.68103	0.27779	-5.24117
0.11114	-14.8366	0.22333	-10.7839	0.27779	-4.656	0.27919	-5.21042
0.11168	-14.8411	0.22444	-11.503	0.27918	-4.63646	0.28058	-5.14208
0.11223	-14.7314	0.22556	-11.299	0.28059	-4.62937	0.28197	-5.09075
0.11279	-14.7406	0.22667	-11.0261	0.28195	-4.62549	0.28336	-5.09933
0.11334	-14.6617	0.22778	-10.8604	0.28336	-4.41291	0.28473	-5.10533
0.11391	-14.6526	0.22889	-10.6793	0.28473	-4.41451	0.28611	-5.09758
0.11446	-14.6434	0.23	-10.5263	0.28614	-4.35897	0.28753	-5.09933
0.11501	-14.6617	0.23111	-10.381	0.28751	-4.33554	0.28891	-5.19933
0.11556	-14.6171	0.23222	-10.2535	0.28889	-4.32617	0.2903	-5.12325
0.11614	-14.5166	0.23333	-10.1209	0.29029	-4.40743	0.29169	-5.16175
0.11667	-14.552	0.23444	-10.1719	0.29167	-4.82091	0.29306	-5.06942
0.11722	-14.5611	0.23556	-11.5336	0.29306	-4.88343	0.29447	-5.04633
0.1178	-14.5166	0.23667	-11.3474	0.29445	-4.90297	0.29584	-5.02925
0.11833	-14.464	0.23778	-11.123	0.29584	-4.97874	0.29724	-5.04033
0.11891	-14.272	0.23889	-10.9037	0.29723	-5.03897	0.29864	-5.07108
0.11944	-14.3817	0.24	-10.7048	0.29862	-5.06937	0.30002	-5.05233
0.12	-15.3486	0.24111	-10.5518	0.3	-5.06709	0.3014	-4.9805
0.12058	-15.1074	0.24222	-10.3963	0.30139	-5.09051	0.30278	-4.98225
0.12112	-15.1954	0.24333	-10.2407	0.30278	-5.01154	0.30419	-4.9925
0.12168	-15.208	0.24444	-10.1285	0.30417	-5.06309	0.30558	-4.98817
0.12225	-15.1817	0.24556	-9.9857	0.30557	-5.0968	0.30697	-4.995
0.12279	-15.1337	0.24667	-11.1179	0.30695	-5.08263	0.30834	-4.9925
0.12336	-15.0549	0.24778	-11.4035	0.30835	-5.06389	0.30973	-4.94292
0.12389	-15.0549	0.24889	-11.1613	0.30974	-5.0608	0.31114	-4.95917
0.12444	-15.0549	0.25	-10.9496	0.31111	-5.10926	0.31251	-4.95658
0.12503	-15.1074	0.25111	-10.7558	0.3125	-5.08194	0.3139	-4.94633
0.12556	-14.9806	0.25222	-10.5518	0.31391	-5.06469	0.3153	-4.96167
0.12612	-14.9851	0.25333	-10.3784	0.31529	-5.16709	0.31667	-4.95483
0.12668	-14.8754	0.25444	-10.2637	0.31668	-5.22183	0.31808	-4.93433
0.12726	-14.8229	0.25556	-10.1566	0.31806	-5.20617	0.31947	-4.90442
0.12779	-14.928	0.25667	-10.0826	0.31945	-5.21086	0.32084	-4.9155
0.12836	-14.8149	0.25778	-10.6462	0.32085	-5.18971	0.32222	-4.90525
0.12889	-15.0114	0.25889	-11.4265	0.32222	-5.19131	0.32361	-4.90958
0.12945	-14.8194	0.26	-11.1689	0.32361	-5.15223	0.32502	-4.89675
0.13	-14.8149	0.26111	-10.9496	0.32501	-5.18194	0.32641	-4.88733
0.13056	-14.7143	0.26222	-10.766	0.32641	-5.12023	0.32779	-4.89158
0.13112	-14.7623	0.26333	-10.6207	0.32779	-5.21474	0.32919	-4.87533
0.1317	-14.7143	0.26444	-10.4651	0.32917	-5.20777	0.33057	-4.87875
0.13223	-14.6914	0.26556	-10.3019	0.33056	-5.264	0.33196	-4.85142
0.13278	-14.5829	0.26667	-10.2025	0.33195	-5.24834	0.33335	-4.85567
0.13336	-14.5166	0.26778	-10.0443	0.33335	-5.24914	0.33475	-4.85567
0.13389	-14.5783	0.26889	-10.1056	0.33472	-5.26091	0.33612	-4.85825
0.13445	-14.504	0.27	-11.5106	0.33611	-5.23977	0.3375	-4.86683
0.135	-14.4297	0.27111	-11.2913	0.33752	-5.18194	0.33892	-4.81725
0.13556	-14.5086	0.27222	-11.072	0.33889	-9.429	0.34029	-4.82325
0.13613	-14.4423	0.27333	-10.8655	0.34028	-10.084	0.34168	-4.81808
0.13668	-14.4686	0.27444	-10.6997	0.34167	-10.364	0.34308	-4.85567
0.13724	-14.3029	0.27556	-10.534	0.34306	-10.16	0.34448	-4.81983
0.13779	-14.2629	0.27667	-10.3784	0.34446	-9.8516	0.34585	-4.83775
0.13834	-14.9726	0.27778	-10.2637	0.34584	-9.6553	0.34722	-4.78992
0.13892	-15.1074	0.27889	-10.1566	0.34723	-9.6533	0.34862	-4.82575
0.13945	-15.0069	0.28	-10.0061	0.34863	-9.3818	0.35001	-4.813
0.14003	-14.9463	0.28111	-10.8961	0.35001	-10.113	0.35139	-4.80958
0.14057	-14.968	0.28222	-11.3143	0.3514	-10.212	0.35281	-4.77533
0.14113	-14.8103	0.28333	-11.0975	0.35279	-10.032	0.35417	-4.80442
0.14167	-14.88	0.28444	-10.9216	0.3542	-9.8755	0.35556	-4.77708
0.14222	-14.8103	0.28556	-10.7125	0.35556	-9.7052	0.35696	-4.78992
0.14278	-14.7703	0.28667	-10.5493	0.35694	-9.429	0.35837	-4.76
0.14334	-14.7486	0.28778	-10.3912	0.35834	-9.3284	0.35975	-4.789
0.14392	-14.7406	0.28889	-10.2611	0.35973	-10.206	0.36113	-4.76167
0.14444	-14.7886	0.29	-10.1464	0.36112	-10.139	0.36253	-4.77967
0.14501	-14.7269	0.29111	-10.0265	0.3625	-9.8994	0.36391	-4.76167
0.14557	-14.6617	0.29222	-10.3249	0.36389	-9.6984	0.36528	-4.75825
0.14614	-14.6137	0.29333	-11.4086	0.3653	-9.6068	0.36667	-4.76342
0.1467	-14.5566	0.29444	-11.2046	0.36668	-9.4098	0.36807	-4.76083
0.14724	-14.6263	0.29556	-10.9879	0.36807	-10.142	0.36946	-4.7805
0.14779	-14.5086	0.29667	-10.8068	0.36946	-10.287	0.37085	-4.74883
0.14835	-14.8411	0.29778	-10.6666	0.37084	-10.082	0.37224	-4.77967
0.1489	-14.832	0.29889	-10.4702	0.37223	-9.9295	0.37362	-4.77708
0.14946	-14.8446	0.3	-10.3274	0.37362	-9.7613	0.37501	-4.76508
0.15	-14.7097	0.30111	-10.1974	0.37502	-9.5644	0.37641	-4.77192
0.15059	-14.7886	0.30222	-10.0316	0.3764	-9.3572	0.37781	-4.74283
0.15112	-14.64	0.30333	-9.9704	0.37779	-10.286	0.37917	-4.71292
0.15168	-14.7143	0.30444	-11.4596	0.37917	-10.2	0.38056	-4.75142
0.15224	-14.6171	0.30556	-11.2403	0.38057	-10.027	0.38194	-4.71892
0.15278	-14.6571	0.30667	-10.9955	0.38197	-9.7586	0.38335	-4.70183
0.15336	-14.7006	0.30778	-10.817	0.38338	-9.6444	0.38473	-4.69925
0.15391	-14.6	0.30889	-10.6615	0.38474	-9.4556	0.38613	-4.71208
0.15446	-14.4949	0.31	-10.511	0.38612	-10.202	0.3875	-4.67192
0.15502	-14.4114	0.31111	-10.3606	0.38751	-10.271	0.38891	-4.689
0.15559	-15.7463	0.31222	-10.205	0.38889	-10.072	0.39028	-4.73775
0.15613	-15.4834	0.31333	-10.0648	0.3903	-9.9063	0.39169	-4.72233
0.15668	-15.4971	0.31444	-9.96275	0.39169	-9.7695	0.39308	-4.70867
0.15724	-15.2126	0.31556	-10.8884	0.39309	-9.6177	0.39446	-4.75317
0.15779	-15.392	0.31667	-11.3117	0.39446	-9.3886	0.39585	-4.71983
0.15834	-15.3006	0.31778	-11.1154	0.39584	-10.31	0.39724	-4.73692
0.15889	-15.1954	0.31889	-10.8961	0.39724	-10.146	0.39865	-4.72575
0.15945	-15.2526	0.32	-10.7099	0.39863	-9.9842	0.40001	-4.71467
0.16003	-15.2171	0.32111	-10.5569	0.40001	-9.7552	0.40141	-4.74117
0.16057	-14.976	0.32222	-10.4243	0.4014	-9.5432	0.4028	-4.77967
0.16112	-15.0549	0.32333	-10.2917	0.40279	-9.3674	0.40419	-4.77367
0.1617	-15.0994	0.32444	-10.103	0.40419	-10.193	0.40558	-4.73692
0.16225	-15.1166	0.32556	-9.9857	0.40557	-10.12	0.40695	-4.72067
0.16278	-15.016	0.32667	-10.5748	0.40696	-9.9152	0.40835	-4.72067
0.16334	-14.9543	0.32778	-11.3602	0.40834	-9.8577	0.40973	-4.73008
0.16392	-14.9543	0.32889	-11.1409	0.40974	-9.6492	0.41113	-4.73175
0.16447	-14.92	0.33	-10.9216	0.41112	-9.4714	0.41251	-4.754
0.16502	-14.9897	0.33111	-10.7278	0.41252	-10.031	0.41392	-4.71208
0.16559	-14.9543	0.33222	-10.5365	0.4139	-10.26	0.4153	-4.63858
0.16614	-14.9154	0.33333	-10.3963	0.4153	-10.053	0.4167	-4.642
0.16669	-14.7886	0.33444	-10.2586	0.41668	-9.8899	0.41808	-4.66167
0.16724	-14.6217	0.33556	-10.1285	0.41807	-9.7319	0.41947	-4.7215
0.1678	-14.736	0.33667	-10.0112	0.41944	-9.6109	0.42084	-4.75908
0.16835	-14.7269	0.33778	-10.0571	0.42083	-9.3941	0.42223	-4.72667
0.16889	-14.6091	0.33889	-11.4086	0.42224	-10.349	0.42361	-4.68992
0.16946	-14.552	0.34	-11.1919	0.42362	-10.238	0.42501	-4.67192
0.17002	-14.5783	0.34111	-10.9471	0.425	-10.023	0.42639	-4.73258
0.17058	-14.5131	0.34222	-10.7711	0.42641	-9.8454	0.4278	-4.736
0.17113	-14.5611	0.34333	-10.5748	0.42779	-9.7107	0.4292	-4.76342
0.1717	-15.2034	0.34444	-10.4549	0.42919	-9.548	0.43058	-4.7215
0.17224	-15.1863	0.34556	-10.2968	0.43057	-10.271	0.43196	-4.7155
0.1728	-15.112	0.34667	-10.1489	0.43197	-10.22	0.43334	-4.71725
0.17335	-15.0114	0.34778	-10.0316	0.43335	-10.099	0.43474	-4.6805
0.17391	-14.9634	0.34889	-9.92195	0.43474	-9.9097	0.43611	-4.8155
0.17445	-14.976	0.35	-11.1664	0.43613	-9.7996	0.4375	-4.82833
0.17502	-14.9543	0.35111	-11.2888	0.43753	-9.6068	0.43889	-4.801
0.17559	-14.8537	0.35222	-11.1179	0.43891	-9.4338	0.44031	-4.92067
0.17614	-14.8274	0.35333	-10.891	0.4403	-10.246	0.44171	-4.901
0.17669	-14.7143	0.35444	-10.6972	0.44169	-10.172	0.44309	-4.93692
0.17724	-14.7143	0.35556	-10.5416	0.44306	-9.9829	0.44447	-4.99842
0.17778	-14.5783	0.35667	-10.3733	0.44445	-9.827	0.44585	-5.01808
0.17834	-14.5611	0.35778	-10.2331	0.44585	-9.6615	0.44724	-5.03867
0.17892	-14.3554	0.35889	-10.1081	0.44723	-9.4372	0.44862	-5.072
0.17946	-14.552	0.36	-9.98315	0.44863	-10.222	0.45001	-5.05142
0.18003	-14.5257	0.36111	-10.9522	0.45001	-10.135	0.45139	-5.03608
0.18056	-14.3463	0.36222	-11.3041	0.45142	-10.084	0.45278	-5.07883
0.18112	-14.368	0.36333	-11.0644	0.45279	-9.9097	0.45418	-5.11558
0.18168	-14.32	0.36444	-10.8578	0.45418	-9.7353	0.45557	-5.10533
0.18226	-14.0926	0.36556	-10.6181	0.45558	-9.5343	0.45694	-5.09417
0.1828	-14.3154	0.36667	-10.4957	0.45696	-9.3421	0.45835	-5.095
0.18334	-14.2811	0.36778	-10.3453	0.45836	-10.226	0.45972	-6.55758
0.18389	-14.1931	0.36889	-10.2178	0.45975	-10.051	0.46113	-6.9405
0.18445	-14.1017	0.37	-10.1081	0.46113	-9.9336	0.46251	-7.08242
0.18503	-14.1189	0.37111	-9.9908	0.46252	-9.8249	0.46391	-7.13367
0.18558	-14.1143	0.37222	-10.5977	0.46391	-9.6307	0.4653	-7.35767
0.18611	-13.9829	0.37333	-11.3653	0.46528	-9.5028	0.46669	-7.60975
0.18667	-14.0571	0.37444	-11.1842	0.4667	-10.273	0.46807	-7.638
0.18726	-13.9657	0.37556	-10.9522	0.46806	-10.139	0.46946	-7.65683
0.1878	-14.0183	0.37667	-10.7252	0.46945	-9.9959	0.47087	-7.55167
0.18836	-13.9006	0.37778	-10.5671	0.47083	-9.8482	0.47224	-7.53625
0.1889	-13.7863	0.37889	-10.4218	0.47224	-9.7743	0.47361	-7.44742
0.18948	-13.9703	0.38	-10.2611	0.47361	-9.6375	0.475	-7.46108
0.19002	-13.8434	0.38111	-10.1285	0.47502	-9.3811	0.4764	-7.39608
0.19057	-13.8343	0.38222	-10.0214	0.47641	-10.184	0.4778	-7.74142
0.19111	-13.7863	0.38333	-10.5289	0.4778	-10.09	0.4792	-7.67642
0.19169	-13.6766	0.38444	-11.3143	0.47919	-9.9234	0.48058	-7.685
0.19224	-13.6686	0.38556	-11.1077	0.48056	-9.7818	0.48197	-7.66108
0.1928	-13.6549	0.38667	-10.8859	0.48197	-9.5965	0.48334	-7.61233
0.19336	-13.6457	0.38778	-10.6691	0.48335	-9.4707	0.48474	-7.63283
0.19391	-13.5897	0.38889	-10.5365	0.48473	-10.272	0.48615	-7.60208
0.19447	-13.5109	0.39	-10.3861	0.48614	-10.159	0.48752	-7.56617
0.19502	-13.5326	0.39111	-10.2611	0.4875	-10.055	0.48893	-7.83117
0.19558	-13.5417	0.39222	-10.1413	0.48891	-9.8174	0.49029	-7.89958
0.19613	-13.5109	0.39333	-10.0546	0.49028	-9.7387	0.49167	-7.79617
0.19669	-13.4183	0.39444	-10.738	0.49169	-9.5336	0.49307	-7.78758
0.19724	-13.3314	0.39556	-11.3194	0.49307	-10.154	0.49446	-7.69358
0.1978	-13.2914	0.39667	-11.1358	0.49445	-10.214	0.49584	-7.70642
0.19834	-13.3006	0.39778	-10.9165	0.49585	-10.18	0.49723	-7.63283
0.1989	-13.2046	0.39889	-10.7074	0.49723	-9.8762	0.49864	-7.56792
0.19945	-13.2834	0.4	-10.5518	0.49861	-9.7593	0.50002	-7.80383
0.20002	-13.1691	0.40111	-10.3861	0.50002	-9.63	0.50141	-7.90808
0.20058	-13.1646	0.40222	-10.2178	0.50139	-9.4816	0.50281	-7.87308
0.20113	-13.1783	0.40333	-10.1005	0.50279	-10.233	0.50419	-7.79358
0.20169	-14.9371	0.40444	-9.98315	0.50419	-10.243	0.50557	-7.81067
0.20224	-14.7749	0.40556	-11.1409	0.50556	-10.015	0.50697	-7.76792
0.20279	-14.7097	0.40667	-11.2352	0.50697	-9.9323	0.50836	-7.66367
0.20337	-14.6434	0.40778	-11.0312	0.50834	-9.6963	0.50974	-7.585
0.20391	-14.6526	0.40889	-10.8323	0.50974	-9.591	0.51111	-7.89275
0.20448	-14.6697	0.41	-10.6462	0.51112	-10.1	0.51251	-7.98417
0.20504	-14.5131	0.41111	-10.5034	0.51253	-10.2	0.51389	-8.003
0.20556	-14.5611	0.41222	-10.3784	0.51389	-10.135	0.51529	-7.87817
0.20615	-14.4994	0.41333	-10.2331	0.51528	-10.041	0.51668	-7.891
0.20668	-14.3817	0.41444	-10.2382	0.51667	-9.7832	0.51808	-7.80208
0.20724	-14.3074	0.41556	-10.1387	0.51808	-9.6239	0.51947	-7.80467
0.2078	-14.4377	0.41667	-11.4673	0.51947	-9.5185	0.52084	-7.74483
0.20836	-14.3291	0.41778	-11.4418	0.52086	-10.464	0.52224	-7.71492
0.20891	-14.3726	0.41889	-11.2352	0.52224	-10.285	0.52361	-7.97817
0.20947	-14.3074	0.42	-11.021	0.52364	-10.064	0.525	-7.80725
0.21002	-14.3291	0.42111	-10.8374	0.52501	-9.9193	0.52641	-7.82092
0.21057	-14.3246	0.42222	-10.6742	0.52639	-9.6929	0.52779	-7.838
0.21113	-14.3109	0.42333	-10.5646	0.52778	-9.5295	0.52919	-7.83717
0.2117	-14.2583	0.42444	-10.3988	0.52919	-10.271	0.53058	-7.70467
0.21224	-14.224	0.42556	-10.2688	0.53056	-10.286	0.53196	-7.63375
0.21279	-14.2891	0.42667	-10.4065	0.53195	-10.085	0.53333	-7.57983
0.21336	-14.176	0.42778	-11.6127	0.53333	-9.9377	0.53473	-8.00642
0.21393	-14.1406	0.42889	-11.3729	0.53475	-9.816	0.53614	-7.98675
0.21446	-14.2023	0.43	-11.1587	0.53614	-9.643	0.53752	-7.96192
0.21502	-14.1017	0.43111	-10.9369	0.53751	-9.4823	0.5389	-8.02608
0.21558	-14.1314	0.43222	-10.7737	0.53891	-10.194	0.54031	-7.95258
0.21613	-14.8274	0.43333	-10.5646	0.5403	-10.169	0.54169	-7.82008
0.21667	-14.784	0.43444	-10.4065	0.54168	-10.026	0.54308	-7.84225
0.21726	-14.8629	0.43556	-10.2535	0.54306	-9.8584	0.54445	-7.77217
0.21782	-14.6309	0.43667	-10.1387	0.54447	-9.6758	0.54587	-7.63283
0.21833	-14.7486	0.43778	-10.6564	0.54586	-9.511	0.54725	-7.94233
0.21889	-14.6834	0.43889	-11.4596	0.54722	-10.303	0.54862	-7.91492
0.21947	-14.6617	0.44	-11.2709	0.54861	-10.268	0.55002	-7.9295
0.22001	-14.6663	0.44111	-11.0491	0.55004	-10.058	0.5514	-7.95425
0.22056	-14.6434	0.44222	-10.8451	0.5514	-9.8639	0.55279	-7.84825
0.22113	-14.6	0.44333	-10.6589	0.55278	-9.7052	0.55417	-7.70383
0.22169	-14.4377	0.44444	-10.5391	0.55417	-9.5076	0.55557	-7.68075
0.22222	-14.5611	0.44556	-10.4065	0.55557	-10.227	0.55697	-7.99617
0.22278	-14.4949	0.44667	-10.2688	0.55696	-10.261	0.55834	-8.00042
0.22335	-14.4034	0.44778	-10.1438	0.55834	-10.131	0.55972	-8.07392
0.2239	-14.2937	0.44889	-11.248	0.55975	-10.005	0.56112	-7.96108
0.22447	-14.3817	0.45	-11.4188	0.56113	-9.8023	0.5625	-7.88675
0.22501	-14.2023	0.45111	-11.2123	0.56253	-9.7237	0.5639	-7.879
0.22558	-14.1886	0.45222	-11.0032	0.56391	-9.5411	0.5653	-7.80892
0.22611	-14.0971	0.45333	-10.8502	0.56529	-10.416	0.56668	-7.74742
0.22667	-14.2194	0.45444	-10.6564	0.56667	-10.172	0.56806	-8.00383
0.22724	-14.1543	0.45556	-10.4957	0.56808	-10.055	0.56944	-8.04575
0.22778	-14.1234	0.45667	-10.3784	0.56947	-9.9158	0.57083	-8.05
0.22835	-14.1314	0.45778	-10.2484	0.57084	-9.6669	0.57222	-7.98592
0.22889	-14.0537	0.45889	-10.3937	0.57222	-9.537	0.57361	-7.92517
0.22946	-14.1314	0.46	-11.5387	0.57363	-10.409	0.575	-7.91067
0.23002	-14.0834	0.46111	-11.3525	0.575	-10.142	0.5764	-7.81667
0.23056	-13.9349	0.46222	-11.123	0.57639	-10.01	0.57779	-7.77217
0.23111	-14.0491	0.46333	-10.9445	0.57781	-9.9548	0.57917	-7.68075
0.23167	-13.9006	0.46444	-10.7711	0.57919	-9.7346	0.58056	-8.09358
0.23224	-13.7771	0.46556	-10.6385	0.58057	-9.5999	0.58195	-8.06883
0.2328	-13.8914	0.46667	-10.4906	0.58196	-10.244	0.58333	-8.0115
0.23333	-13.808	0.46778	-10.4779	0.58335	-10.346	0.58473	-8.0705
0.23391	-13.8171	0.46889	-10.5416	0.58472	-10.176	0.58611	-8.0355
0.23444	-13.7429	0.47	-11.1409	0.58613	-9.9815	0.58751	-7.91067
0.23502	-13.5634	0.47111	-11.7835	0.58752	-9.803	0.58889	-7.82433
0.23556	-13.6686	0.47222	-11.5514	0.58892	-9.6122	0.59029	-7.74825
0.23613	-13.6686	0.47333	-11.3576	0.59029	-9.4536	0.59168	-8.09017
0.23669	-13.6286	0.47444	-11.35	0.59168	-10.287	0.59306	-8.05
0.23725	-13.5897	0.47556	-11.1817	0.59306	-10.211	0.59446	-8.11325
0.23781	-13.4446	0.47667	-10.993	0.59446	-10.113	0.59585	-8.07392
0.23833	-13.528	0.47778	-10.8629	0.59583	-9.8146	0.59724	-7.944
0.23892	-13.4366	0.47889	-10.7252	0.59724	-9.7169	0.59864	-7.84658
0.23945	-14.3417	0.48	-10.5799	0.59861	-9.6163	0.60001	-7.8115
0.24001	-14.272	0.48111	-11.8243	0.60002	-10.347	0.6014	-8.09442
0.24058	-14.2411	0.48222	-11.9136	0.60141	-10.248	0.60278	-8.12608
0.24114	-14.2194	0.48333	-11.679	0.60278	-10.079	0.6042	-8.08158
0.24167	-14.1314	0.48444	-11.4698	0.60417	-9.8953	0.60556	-8.12525
0.24225	-14.1406	0.48556	-11.2658	0.60557	-9.7169	0.60696	-8.09875
0.24278	-14.0926	0.48667	-11.1077	0.60697	-9.6054	0.60834	-7.99183
0.24336	-14.1577	0.48778	-10.9445	0.60835	-9.4358	0.60973	-7.95683
0.2439	-13.944	0.48889	-10.8068	0.60973	-10.273	0.61112	-8.12267
0.24447	-13.9749	0.49	-10.6436	0.61113	-10.144	0.61252	-8.19617
0.24502	-13.8389	0.49111	-10.6768	0.61251	-10.027	0.61389	-8.14142
0.24557	-13.7909	0.49222	-12.0079	0.61389	-9.8495	0.6153	-7.97733
0.24614	-13.7383	0.49333	-11.8064	0.61528	-9.6772	0.61669	-7.93375
0.24668	-13.5897	0.49444	-11.5693	0.61668	-9.5315	0.61806	-7.93542
0.24726	-13.6377	0.49556	-11.3653	0.61808	-10.332	0.61946	-7.86108
0.24778	-13.5897	0.49667	-11.1995	0.61946	-10.15	0.62084	-7.79267
0.24833	-13.5589	0.49778	-11.0465	0.62085	-10.049	0.62227	-7.70808
0.24889	-13.5417	0.49889	-10.9114	0.62223	-9.9241	0.62362	-7.98333
0.24947	-13.4971	0.5	-10.715	0.62361	-9.6888	0.62501	-8.00808
0.25001	-13.344	0.50111	-10.5824	0.62501	-9.5992	0.62641	-7.99958
0.2506	-13.3486	0.50222	-10.84	0.62641	-10.332	0.62778	-8.02267
0.25111	-13.3131	0.50333	-11.9187	0.62778	-10.26	0.62918	-7.92517
0.2517	-13.1303	0.50444	-11.7044	0.62918	-10.148	0.63056	-7.897
0.25224	-13.1646	0.50556	-11.4673	0.63058	-9.9712	0.63196	-7.779
0.2528	-13.0777	0.50667	-11.2454	0.63197	-9.8071	0.63336	-8.097
0.25335	-13.0949	0.50778	-11.0542	0.63336	-9.6157	0.63472	-8.10467
0.2539	-13.0069	0.50889	-10.8884	0.63472	-9.4645	0.63613	-8.08592
0.25449	-12.9851	0.51	-10.7048	0.63613	-10.263	0.63751	-8.06367
0.255	-12.8194	0.51111	-10.5646	0.63751	-10.17	0.63892	-7.97392
0.25558	-12.8366	0.51222	-10.4065	0.63889	-10.036	0.64029	-7.87133
0.25614	-12.8366	0.51333	-10.9216	0.64029	-9.8529	0.6417	-7.8235
0.25668	-12.7531	0.51444	-11.7427	0.64168	-9.6868	0.64308	-7.75933
0.25724	-12.6491	0.51556	-11.5081	0.64306	-9.5233	0.64446	-7.76875
0.25781	-12.6971	0.51667	-11.2913	0.64446	-10.319	0.64586	-7.60208
0.25835	-12.5611	0.51778	-11.0924	0.64585	-10.187	0.64724	-8.06883
0.25893	-12.5223	0.51889	-10.8935	0.64724	-10.02	0.64862	-7.98592
0.25946	-12.4206	0.52	-10.7711	0.64862	-9.8892	0.65001	-7.98592
0.26003	-12.3771	0.52111	-10.6334	0.65001	-9.7934	0.6514	-7.95508
0.26056	-12.4126	0.52222	-10.511	0.65139	-9.5945	0.65278	-7.903
0.26115	-12.3074	0.52333	-10.3223	0.6528	-10.218	0.65419	-7.81067
0.26168	-12.272	0.52444	-11.299	0.65417	-10.302	0.65556	-7.79358
0.26224	-12.2	0.52556	-11.628	0.65556	-10.147	0.65695	-7.70725
0.26281	-12.0823	0.52667	-11.4392	0.65696	-9.9158	0.65836	-8.01925
0.26335	-12.1771	0.52778	-11.197	0.65835	-9.7216	0.65974	-7.95083
0.26393	-12.1223	0.52889	-11.0006	0.65976	-9.6204	0.66112	-7.94483
0.26446	-12.0526	0.53	-10.8502	0.66113	-9.4529	0.66251	-8.03033
0.26502	-11.9086	0.53111	-10.6691	0.66251	-10.245	0.6639	-7.98933
0.26557	-11.9223	0.53222	-10.5544	0.6639	-10.252	0.66531	-7.93033
0.26613	-15.72	0.53333	-10.4345	0.66529	-10.196	0.66668	-7.84658
0.26667	-15.5326	0.53444	-10.2866	0.66668	-9.9541	0.66808	-7.72942
0.26725	-15.4011	0.53556	-11.735	0.66808	-9.8215	0.66946	-7.89867
0.26781	-15.4617	0.53667	-11.5514	0.66948	-9.5719	0.67086	-7.91242
0.26835	-15.3394	0.53778	-11.3398	0.67084	-10.295	0.67222	-7.98333
0.26891	-15.2434	0.53889	-11.1383	0.67225	-10.294	0.67362	-7.88242
0.26945	-15.2434	0.54	-10.9318	0.67362	-10.097	0.675	-7.85342
0.27001	-15.1646	0.54111	-10.7584	0.675	-9.9165	0.67641	-7.91583
0.27058	-15.1863	0.54222	-10.6079	0.67642	-9.8071	0.6778	-7.84483
0.27114	-15.1817	0.54333	-10.4728	0.67781	-9.6088	0.67918	-7.71492
0.27169	-15.1291	0.54444	-10.3402	0.67917	-9.4611	0.68057	-7.7055
0.27223	-15.0549	0.54556	-10.5136	0.68058	-10.33	0.68197	-8.06367
0.27278	-14.9371	0.54667	-11.6943	0.68197	-10.165	0.68334	-8.04658
0.27336	-14.8971	0.54778	-11.503	0.68337	-9.9637	0.68474	-8.00725
0.27392	-14.8446	0.54889	-11.2811	0.68474	-9.8317	0.68612	-7.97817
0.27445	-14.8537	0.55	-11.0618	0.68615	-9.6779	0.68751	-7.89958
0.27501	-14.6697	0.55111	-10.9139	0.68751	-9.4898	0.68892	-7.89958
0.27558	-14.6743	0.55222	-10.7533	0.6889	-10.267	0.69029	-7.78158
0.27613	-14.6789	0.55333	-10.5518	0.6903	-10.213	0.6917	-7.79783
0.27668	-14.64	0.55444	-10.4345	0.6917	-10.046	0.69308	-8.05083
0.27724	-14.6354	0.55556	-10.2866	0.69307	-9.8215	0.69447	-8.06792
0.27782	-14.5349	0.55667	-10.9904	0.69447	-9.7456	0.69586	-8.0175
0.27835	-14.5211	0.55778	-11.6203	0.69585	-9.6327	0.69725	-8.01408
0.27891	-14.4343	0.55889	-11.3806	0.69723	-10.269	0.69862	-7.92433
0.27946	-14.4297	0.56	-11.1536	0.69863	-10.23	0.70001	-7.85425
0.28003	-14.408	0.56111	-10.9981	0.70001	-10.054	0.7014	-7.79525
0.28058	-14.3509	0.56222	-10.8196	0.70139	-9.976	0.70279	-8.06283
0.28114	-14.2674	0.56333	-10.6513	0.70279	-9.8591	0.70419	-8.12775
0.2817	-14.2286	0.56444	-10.4779	0.70419	-9.5986	0.70558	-8.14058
0.28226	-14.128	0.56556	-10.3555	0.70557	-9.5678	0.70696	-8.14575
0.2828	-14.0309	0.56667	-10.2127	0.70694	-10.412	0.70835	-8.01667
0.28334	-14.04	0.56778	-11.3041	0.70833	-10.161	0.70973	-7.97567
0.28392	-14.1143	0.56889	-11.5565	0.70972	-9.9863	0.71113	-7.94658
0.28447	-15.0903	0.57	-11.3627	0.71113	-9.9391	0.71252	-7.83975
0.28501	-14.9726	0.57111	-11.1511	0.71254	-9.6697	0.71391	-8.12867
0.28557	-15.1383	0.57222	-10.942	0.71389	-9.5541	0.7153	-8.17733
0.28612	-15.0286	0.57333	-10.7813	0.71528	-10.34	0.71668	-8.16367
0.2867	-14.9417	0.57444	-10.6462	0.71668	-10.255	0.71807	-8.21067
0.28726	-14.8846	0.57556	-10.5059	0.71806	-10.098	0.71946	-8.11325
0.2878	-14.8583	0.57667	-10.381	0.71947	-9.896	0.72083	-8.01242
0.28835	-14.744	0.57778	-10.2178	0.72085	-9.7497	0.72224	-8.06625
0.28891	-14.7177	0.57889	-11.5974	0.72222	-9.6663	0.72362	-7.89783
0.28944	-14.6914	0.58	-11.4979	0.72363	-10.212	0.72502	-7.83883
0.29	-14.6434	0.58111	-11.2964	0.72501	-10.178	0.72639	-8.09533
0.29058	-14.4903	0.58222	-11.0797	0.7264	-10.08	0.72778	-8.16625
0.29114	-14.6434	0.58333	-10.8961	0.72779	-9.9111	0.72919	-8.18333
0.29169	-14.6914	0.58444	-10.7252	0.72917	-9.7627	0.73056	-8.12692
0.29224	-14.6091	0.58556	-10.5901	0.73057	-9.604	0.73197	-8.05425
0.2928	-14.4903	0.58667	-10.4371	0.73196	-9.4932	0.73336	-7.99867
0.29335	-14.4469	0.58778	-10.3019	0.73334	-10.213	0.73472	-7.95508
0.29392	-14.3337	0.58889	-10.4498	0.73472	-10.135	0.73612	-7.88417
0.29446	-14.4034	0.59	-11.684	0.73612	-9.9692	0.73752	-7.87308
0.29502	-14.36	0.59111	-11.5106	0.73752	-9.8338	0.73891	-8.23208
0.29557	-14.3109	0.59222	-11.2735	0.73892	-9.7524	0.7403	-8.21842
0.29613	-14.2549	0.59333	-11.0848	0.74028	-9.537	0.74167	-8.15517
0.29669	-14.0971	0.59444	-10.9012	0.74167	-10.17	0.74307	-8.17825
0.29725	-14.2411	0.59556	-10.766	0.74309	-10.225	0.74446	-8.10808
0.29781	-14.0709	0.59667	-10.5875	0.74446	-10.074	0.74584	-7.96108
0.29836	-14.1314	0.59778	-10.4626	0.74584	-9.9555	0.74723	-7.82008
0.29889	-14.0446	0.59889	-10.3172	0.74722	-9.7969	0.74862	-8.03292
0.29948	-14.0754	0.6	-10.2535	0.74862	-9.6512	0.75	-8.0705
0.3	-13.904	0.60111	-11.6943	0.75001	-10.114	0.75141	-8.044
0.30056	-13.8126	0.60222	-11.4851	0.75141	-10.337	0.75279	-8.00042
0.30112	-13.7383	0.60333	-11.2454	0.7528	-10.175	0.75417	-7.91583
0.30168	-13.856	0.60444	-11.0899	0.75418	-9.95	0.75556	-7.891
0.30222	-13.7771	0.60556	-10.9216	0.75556	-9.8256	0.75694	-7.87475
0.3028	-13.7554	0.60667	-10.7405	0.75695	-9.6587	0.75835	-8.03375
0.30336	-13.6377	0.60778	-10.585	0.75834	-9.5356	0.75973	-8.09358
0.30389	-13.6377	0.60889	-10.4728	0.75974	-10.215	0.76112	-8.06792
0.30447	-13.664	0.61	-10.3172	0.76113	-10.12	0.76252	-8.06283
0.30502	-13.616	0.61111	-10.6334	0.76251	-10.102	0.76392	-7.96875
0.30556	-13.5189	0.61222	-11.7019	0.7639	-9.8475	0.7653	-7.91583
0.30612	-13.5417	0.61333	-11.4928	0.76528	-9.6601	0.76667	-7.87817
0.30667	-13.5063	0.61444	-11.248	0.76669	-9.5028	0.76806	-7.89183
0.30726	-13.432	0.61556	-11.0797	0.76806	-10.254	0.76945	-8.29017
0.3078	-13.4663	0.61667	-10.891	0.76945	-10.319	0.77086	-8.209
0.30834	-14.1097	0.61778	-10.7354	0.77085	-10.053	0.77223	-8.18758
0.30892	-14.1977	0.61889	-10.6079	0.77223	-9.9405	0.77363	-8.26283
0.30948	-14.1017	0.62	-10.483	0.77364	-9.7141	0.77502	-8.18417
0.31001	-14.088	0.62111	-10.3555	0.77503	-9.6157	0.77639	-8.13292
0.31056	-14.0971	0.62222	-10.6564	0.77641	-10.157	0.77779	-8.07908
0.31111	-14.1314	0.62333	-11.7197	0.77779	-10.313	0.77917	-8.0295
0.31167	-14.0183	0.62444	-11.5106	0.77919	-10.102	0.78056	-7.944
0.31226	-14.0571	0.62556	-11.3041	0.78058	-9.9918	0.78196	-8.2705
0.31279	-13.9703	0.62667	-11.0797	0.78196	-9.8564	0.78336	-8.27308
0.31334	-13.896	0.62778	-10.9114	0.78334	-9.671	0.78473	-8.21067
0.31389	-13.856	0.62889	-10.7278	0.78473	-9.5548	0.78612	-8.18417
0.31447	-13.7989	0.63	-10.6385	0.78613	-10.247	0.78754	-8.02092
0.31502	-13.6594	0.63111	-10.4779	0.78753	-10.177	0.78892	-7.94825
0.31558	-13.6377	0.63222	-10.3708	0.78892	-10.055	0.79029	-7.83117
0.31611	-13.6983	0.63333	-11.0032	0.79031	-9.8707	0.79168	-7.81575
0.31669	-13.6023	0.63444	-11.6943	0.79168	-9.7627	0.79307	-7.7705
0.31724	-13.624	0.63556	-11.4902	0.79306	-9.5992	0.79446	-7.75683
0.3178	-13.5497	0.63667	-11.2607	0.79445	-10.213	0.79584	-8.00642
0.31836	-13.5589	0.63778	-11.0338	0.79586	-10.187	0.79723	-8.03292
0.31891	-13.4629	0.63889	-10.8706	0.79723	-10.065	0.79862	-7.96533
0.31946	-13.4846	0.64	-10.715	0.79864	-9.8365	0.80002	-7.97733
0.32001	-13.392	0.64111	-10.6793	0.80002	-9.6868	0.8014	-7.97733
0.32056	-13.4229	0.64222	-10.5748	0.80141	-9.6102	0.80281	-7.89442
0.32111	-13.3131	0.64333	-10.4192	0.80281	-10.166	0.8042	-7.80042
0.32169	-13.2651	0.64444	-11.2913	0.80419	-10.203	0.80556	-8.103
0.32222	-13.2091	0.64556	-11.8039	0.80559	-10.087	0.80696	-8.15175
0.32278	-13.1211	0.64667	-11.5846	0.80695	-9.9596	0.80835	-8.10467
0.32336	-12.9989	0.64778	-11.3449	0.80835	-9.8311	0.80973	-8.12267
0.32389	-12.8583	0.64889	-11.1562	0.80976	-9.6642	0.81113	-8.05425
0.32446	-12.9463	0.65	-10.9445	0.81113	-9.4611	0.81252	-7.99617
0.32502	-12.9509	0.65111	-10.7864	0.81251	-10.175	0.81392	-7.87217
0.32558	-14.0709	0.65222	-10.6895	0.81391	-10.117	0.81531	-7.8175
0.32613	-13.7863	0.65333	-10.5518	0.81528	-10.003	0.81669	-8.18675
0.32667	-13.7429	0.65444	-10.4192	0.81668	-9.883	0.81807	-8.19783
0.32725	-13.8126	0.65556	-11.2888	0.81806	-9.6806	0.81946	-8.18592
0.32778	-13.6811	0.65667	-11.7784	0.81947	-9.6232	0.82085	-8.05425
0.32834	-13.664	0.65778	-11.5311	0.82086	-10.381	0.82223	-8.02517
0.32891	-13.5897	0.65889	-11.3168	0.82224	-10.255	0.82364	-7.96108
0.32947	-13.5977	0.66	-11.1077	0.82363	-10.177	0.82502	-8.11583
0.33003	-13.576	0.66111	-10.9343	0.82503	-9.9562	0.8264	-8.15425
0.33056	-13.528	0.66222	-10.7839	0.82639	-9.7887	0.82778	-8.18075
0.33112	-13.432	0.66333	-10.6258	0.82779	-9.6881	0.82919	-8.07133
0.33168	-13.5589	0.66444	-10.4728	0.82919	-10.277	0.83056	-8.07308
0.33222	-13.4366	0.66556	-10.33	0.83056	-10.299	0.83196	-7.9765
0.33279	-13.3314	0.66667	-11.7172	0.83197	-10.109	0.83336	-7.93717
0.33336	-13.4103	0.66778	-11.6203	0.83335	-10.051	0.83473	-7.92608
0.33389	-13.3394	0.66889	-11.401	0.83474	-9.8919	0.83614	-8.20725
0.33445	-13.2617	0.67	-11.1664	0.83612	-9.6799	0.83751	-8.14917
0.33501	-13.2171	0.67111	-11.1409	0.8375	-10.213	0.83891	-8.13208
0.33556	-13.2263	0.67222	-11.0542	0.83892	-10.334	0.84029	-8.10383
0.33614	-13.1383	0.67333	-10.8833	0.84028	-10.153	0.84167	-8.00808
0.33669	-13.2434	0.67444	-10.7405	0.84168	-10.052	0.84307	-7.95942
0.33724	-13.2434	0.67556	-10.6207	0.84307	-9.9234	0.84446	-8.10642
0.3378	-13.1086	0.67667	-10.5161	0.84447	-9.7169	0.84583	-8.25858
0.33833	-13.0206	0.67778	-11.8651	0.84586	-9.5295	0.84726	-8.20642
0.33891	-13.104	0.67889	-11.7707	0.84725	-10.317	0.84862	-8.17567
0.33947	-13.056	0.68	-11.5668	0.84864	-10.204	0.85003	-8.11492
0.34	-13.0206	0.68111	-11.3576	0.85001	-9.9918	0.8514	-8.04825
0.34057	-12.9943	0.68222	-11.1817	0.8514	-9.9049	0.85278	-8.07308
0.34113	-12.9989	0.68333	-10.9904	0.85279	-9.788	0.85418	-7.99017
0.34167	-12.9509	0.68444	-10.8604	0.85418	-9.5534	0.85557	-8.256
0.34223	-13.0297	0.68556	-10.6921	0.85559	-10.298	0.85694	-8.25942
0.34279	-13.0731	0.68667	-10.5671	0.85696	-10.177	0.85834	-8.28933
0.34335	-12.8674	0.68778	-10.84	0.85833	-10.059	0.85976	-8.244
0.34389	-12.8766	0.68889	-11.8983	0.85975	-9.8728	0.86111	-8.24492
0.34445	-12.9589	0.69	-11.6968	0.86111	-9.7907	0.86252	-8.10558
0.34502	-12.9463	0.69111	-11.452	0.86252	-9.6827	0.86391	-8.138
0.34556	-12.9246	0.69222	-11.2811	0.86389	-10.148	0.86528	-8.0175
0.34611	-15.5097	0.69333	-11.1077	0.8653	-10.242	0.8667	-8.29875
0.34669	-15.2789	0.69444	-10.9114	0.86668	-10.157	0.86807	-8.30042
0.34723	-14.9497	0.69556	-10.738	0.86807	-9.9692	0.86945	-8.30558
0.34778	-14.8491	0.69667	-10.6232	0.86948	-9.8003	0.87086	-8.23292
0.34836	-14.8491	0.69778	-10.4575	0.87083	-9.7374	0.87224	-8.22267
0.34889	-14.8937	0.69889	-10.8884	0.87223	-9.5849	0.87363	-8.13633
0.34944	-14.7531	0.7	-11.786	0.87361	-10.308	0.875	-8.11842
0.35002	-14.7097	0.70111	-11.5565	0.87503	-10.125	0.87641	-8.04483
0.35058	-14.6046	0.70222	-11.3423	0.87641	-9.9774	0.8778	-8.35167
0.35112	-14.4994	0.70333	-11.1638	0.87779	-9.8386	0.87917	-8.19958
0.35168	-14.4206	0.70444	-10.9802	0.87919	-9.7128	0.88056	-8.215
0.35224	-14.4514	0.70556	-10.8068	0.88056	-9.5828	0.88196	-8.17308
0.35282	-14.4297	0.70667	-10.6742	0.88197	-10.273	0.88335	-8.0585
0.35334	-14.4377	0.70778	-10.5161	0.88336	-10.277	0.88476	-8.0355
0.35392	-14.4869	0.70889	-10.3937	0.88474	-10.086	0.88614	-7.95167
0.35445	-14.4114	0.71	-10.9318	0.88611	-10.002	0.88753	-8.26283
0.35501	-14.4251	0.71111	-11.684	0.8875	-9.8167	0.8889	-8.38667
0.35557	-14.2674	0.71222	-11.4545	0.88892	-9.6799	0.8903	-8.30042
0.35611	-14.2457	0.71333	-11.2199	0.89029	-10.107	0.89169	-8.3235
0.35667	-14.184	0.71444	-11.0159	0.89168	-10.256	0.89306	-8.23375
0.35724	-14.1406	0.71556	-10.8757	0.89309	-10.176	0.89445	-8.17392
0.3578	-14.136	0.71667	-10.7252	0.89447	-10.073	0.89586	-8.12092
0.35835	-14.1189	0.71778	-10.5646	0.89586	-9.814	0.89724	-8.06883
0.3589	-14.0183	0.71889	-10.4218	0.89724	-9.6738	0.89862	-8.25425
0.35945	-13.9257	0.72	-10.3019	0.89861	-9.5254	0.9	-8.335
0.36003	-13.9303	0.72111	-11.3168	0.90001	-10.261	0.90141	-8.38583
0.36058	-13.8251	0.72222	-11.5948	0.90141	-10.125	0.90278	-8.25
0.36112	-13.8034	0.72333	-11.3857	0.90279	-9.9753	0.90419	-8.244
0.36167	-13.7863	0.72444	-11.1536	0.9042	-9.855	0.90556	-8.21067
0.36223	-13.7909	0.72556	-10.9802	0.90556	-9.7169	0.90698	-8.11325
0.36278	-14.744	0.72667	-10.8374	0.90698	-9.6286	0.90834	-7.97992
0.36334	-14.744	0.72778	-10.6691	0.90835	-10.205	0.90973	-8.31583
0.36391	-14.5429	0.72889	-10.5212	0.90976	-10.23	0.91112	-8.39667
0.36445	-14.5429	0.73	-10.4371	0.91111	-10.079	0.91252	-8.3375
0.36502	-14.4114	0.73111	-10.3096	0.91254	-9.8919	0.91392	-8.30642
0.36556	-14.4114	0.73222	-11.6101	0.91389	-9.7716	0.91529	-8.27992
0.36613	-14.272	0.73333	-11.5106	0.91528	-9.6403	0.91668	-8.20725
0.36669	-14.2549	0.73444	-11.2709	0.91668	-9.5363	0.91808	-8.11408
0.36723	-14.224	0.73556	-11.0695	0.91807	-10.217	0.91946	-8.36
0.36778	-14.1497	0.73667	-10.9114	0.91946	-10.117	0.92084	-8.3975
0.36838	-14.4114	0.73778	-10.7125	0.92086	-9.9931	0.92223	-8.44667
0.36892	-14.2674	0.73889	-10.5569	0.92222	-9.8194	0.92362	-8.32183
0.36945	-14.2766	0.74	-10.4167	0.92363	-9.6827	0.92502	-8.30133
0.37001	-14.2811	0.74111	-10.33	0.92502	-9.5261	0.92639	-8.209
0.37057	-14.3291	0.74222	-10.817	0.92641	-10.257	0.92779	-8.13975
0.37113	-14.3074	0.74333	-11.5821	0.92778	-10.191	0.92919	-8.4625
0.37168	-14.2103	0.74444	-11.3678	0.92917	-10.046	0.93059	-8.53917
0.37226	-14.2629	0.74556	-11.1511	0.93056	-9.9309	0.93196	-8.50333
0.3728	-14.1189	0.74667	-10.9675	0.93197	-9.8311	0.93336	-8.4175
0.37336	-14.136	0.74778	-10.7813	0.93337	-9.6553	0.93474	-8.297
0.37392	-14.1714	0.74889	-10.6334	0.93473	-10.214	0.93612	-8.23467
0.37445	-14.1451	0.75	-10.5034	0.93612	-10.272	0.9375	-8.09442
0.37501	-14.0709	0.75111	-10.4014	0.93751	-10.012	0.9389	-8.05
0.37559	-14.0754	0.75222	-10.2815	0.93892	-9.881	0.94031	-8.52333
0.37614	-13.9657	0.75333	-10.7711	0.9403	-9.7811	0.94167	-8.51167
0.37669	-13.9349	0.75444	-11.5693	0.94167	-9.6232	0.94307	-8.48417
0.37722	-13.9006	0.75556	-11.4979	0.94307	-9.5452	0.94445	-8.45583
0.37779	-13.9086	0.75667	-11.2505	0.94446	-10.368	0.94586	-8.34333
0.37834	-13.8823	0.75778	-11.0873	0.94583	-10.092	0.94725	-8.25342
0.37891	-13.8777	0.75889	-10.9394	0.94723	-10.005	0.94862	-8.138
0.37946	-13.7383	0.76	-10.7558	0.94862	-9.816	0.95001	-8.06542
0.38002	-13.8034	0.76111	-10.6054	0.95002	-9.7141	0.95139	-8.46083
0.38056	-13.6949	0.76222	-10.4728	0.9514	-9.5685	0.95281	-8.46167
0.38113	-13.7291	0.76333	-10.3733	0.95278	-10.256	0.95417	-8.38
0.38168	-13.6194	0.76444	-11.3602	0.95419	-10.094	0.95556	-8.23975
0.38225	-13.6069	0.76556	-11.6713	0.95556	-10.04	0.95695	-8.17225
0.38281	-13.6331	0.76667	-11.4316	0.95697	-9.8543	0.95836	-8.11325
0.38335	-14.9234	0.76778	-11.2097	0.95836	-9.7298	0.95974	-8.08675
0.3839	-15.0766	0.76889	-11.0363	0.95975	-9.5493	0.96112	-8.08158
0.38445	-14.7097	0.77	-10.8884	0.96113	-10.172	0.9625	-8.465
0.38501	-14.696	0.77111	-10.738	0.96253	-10.218	0.96392	-8.4575
0.38556	-14.7794	0.77222	-10.5748	0.96389	-10.087	0.96531	-8.40417
0.38611	-14.6046	0.77333	-10.4728	0.96529	-9.9747	0.96668	-8.38417
0.38667	-14.6171	0.77444	-10.6181	0.96667	-9.7572	0.96806	-8.2825
0.38725	-14.4377	0.77556	-11.7988	0.96806	-9.6314	0.96948	-8.19358
0.3878	-14.4469	0.77667	-11.5795	0.96946	-9.4891	0.97085	-8.19617
0.38836	-14.3726	0.77778	-11.35	0.97088	-10.126	0.97224	-8.525
0.38891	-14.3337	0.77889	-11.1485	0.97225	-10.126	0.97363	-8.48083
0.38946	-14.3291	0.78	-10.9496	0.97361	-9.9418	0.975	-8.45
0.39001	-14.2846	0.78111	-10.7788	0.97501	-9.8577	0.97642	-8.365
0.39056	-14.1931	0.78222	-10.6334	0.97641	-9.6963	0.97781	-8.34833
0.39112	-14.224	0.78333	-10.5059	0.97778	-9.5514	0.97919	-8.29533
0.39167	-14.0446	0.78444	-10.3784	0.97919	-10.17	0.98059	-8.28167
0.39223	-14.0183	0.78556	-10.993	0.98056	-10.116	0.98196	-8.6325
0.39278	-13.9223	0.78667	-11.6815	0.98195	-10.031	0.98335	-8.62917
0.39334	-14.0183	0.78778	-11.452	0.98334	-9.8591	0.98474	-8.49917
0.39389	-14.0754	0.78889	-11.2352	0.98473	-9.7298	0.98613	-8.43583
0.39446	-13.8914	0.79	-11.0516	0.98612	-9.6286	0.9875	-8.40333
0.39502	-13.8743	0.79111	-10.8629	0.98752	-10.056	0.98891	-8.35417
0.39556	-13.9566	0.79222	-10.7227	0.98889	-10.274	0.99028	-8.29192
0.39612	-13.8251	0.79333	-10.585	0.99031	-10.117	0.99168	-8.59583
0.39669	-13.6811	0.79444	-10.4651	0.99167	-9.8734	0.99306	-8.58417
0.39725	-13.7166	0.79556	-10.3453	0.99306	-9.7586	0.99446	-8.51083
0.39778	-13.5943	0.79667	-11.6738	0.99445	-9.5999	0.99584	-8.44667
0.39836	-13.5234	0.79778	-11.5821	0.99584	-9.5199	0.99725	-8.5
0.39892	-13.5371	0.79889	-11.3729	0.99725	-10.215	0.99864	-8.32525
0.39948	-13.4411	0.8	-11.1281	0.99862	-10.109	1.00002	-8.3475
0.40002	-13.5543	0.80111	-10.9216	1.00001	-9.9924	1.00139	-8.64083
0.40058	-13.3623	0.80222	-11.095	1.00142	-9.8632	1.00279	-8.57833
0.40113	-13.3531	0.80333	-11.0975	1.0028	-9.7292	1.00417	-8.52417
0.40168	-13.3131	0.80444	-10.9496	1.00418	-9.6389	1.00559	-8.42333
0.40226	-13.3794	0.80556	-10.8527	1.00556	-10.222	1.00696	-8.48833
0.4028	-13.3531	0.80667	-11.2505	1.00696	-10.156	1.00835	-8.395
0.40335	-13.2789	0.80778	-12.3471	1.00834	-10.074	1.00973	-8.30725
0.40391	-13.2697	0.80889	-12.0615	1.00973	-9.9692	1.01113	-8.21325
0.40446	-13.1211	0.81	-11.781	1.01113	-9.7989	1.0125	-8.605
0.40502	-13.0823	0.81111	-11.5514	1.0125	-9.6724	1.0139	-8.555
0.40558	-13.0686	0.81222	-11.327	1.01391	-9.431	1.01529	-8.44
0.40612	-13.0777	0.81333	-11.1179	1.01529	-10.214	1.01669	-8.485
0.40668	-13.0069	0.81444	-10.9343	1.01668	-10.046	1.01806	-8.30217
0.40725	-12.9851	0.81556	-10.8349	1.01807	-9.8844	1.01946	-8.24658
0.40781	-12.9851	0.81667	-10.7125	1.01945	-9.8146	1.02084	-8.47167
0.40834	-15.5669	0.81778	-12.2706	1.02084	-9.6464	1.02224	-8.38167
0.40892	-15.3486	0.81889	-12.1329	1.02223	-9.5384	1.02363	-8.475
0.40948	-15.4137	0.82	-11.8677	1.02363	-10.196	1.02502	-8.39833
0.41003	-15.3486	0.82111	-11.6075	1.02501	-10.125	1.02641	-8.36083
0.41059	-15.2697	0.82222	-11.3449	1.0264	-9.9918	1.02781	-8.38917
0.41113	-15.2343	0.82333	-11.1179	1.02779	-9.8632	1.02919	-8.1825
0.41168	-15.2606	0.82444	-10.9649	1.02918	-9.7647	1.03059	-8.09958
0.41225	-15.1474	0.82556	-10.7864	1.03057	-9.682	1.03197	-8.425
0.41279	-15.1029	0.82667	-10.6564	1.03196	-10.244	1.03336	-8.45583
0.41337	-15.1166	0.82778	-11.1664	1.03334	-10.148	1.03473	-8.36167
0.41391	-15.0731	0.82889	-12.1201	1.03474	-10.042	1.03613	-8.33033
0.41447	-14.9634	0.83	-11.888	1.03612	-9.9254	1.03751	-8.29792
0.41502	-14.9017	0.83111	-11.6381	1.03751	-9.723	1.03891	-8.24317
0.41558	-15.0206	0.83222	-11.4086	1.03891	-9.6102	1.04029	-8.18675
0.41613	-14.9234	0.83333	-11.1842	1.04029	-10.174	1.04169	-8.43583
0.41667	-14.8629	0.83444	-11.0032	1.04169	-10.255	1.04308	-8.5475
0.41724	-14.88	0.83556	-10.8196	1.04307	-10.116	1.04446	-8.43917
0.4178	-14.8446	0.83667	-10.687	1.04446	-9.9685	1.04584	-8.415
0.41834	-14.7623	0.83778	-10.5671	1.04585	-9.8851	1.04725	-8.34083
0.41892	-14.7269	0.83889	-11.985	1.04722	-9.6765	1.04861	-8.31325
0.41947	-14.6743	0.84	-12.0487	1.04864	-9.5397	1.05	-8.17225
0.42001	-14.744	0.84111	-11.7784	1.05001	-10.302	1.05141	-8.08933
0.42059	-14.6217	0.84222	-11.5158	1.0514	-10.132	1.0528	-8.4
0.42114	-14.7006	0.84333	-11.3245	1.05279	-9.9972	1.05417	-8.4475
0.4217	-14.5646	0.84444	-11.1715	1.05419	-9.857	1.05557	-8.39083
0.42223	-14.5783	0.84556	-11.0006	1.05557	-9.658	1.05698	-8.4475
0.42278	-14.5131	0.84667	-10.8247	1.05695	-9.5493	1.05834	-8.375
0.42334	-14.6046	0.84778	-10.6793	1.05834	-10.204	1.05972	-8.25258
0.42392	-14.4731	0.84889	-10.7252	1.05974	-10.077	1.06115	-8.37583
0.42448	-14.4869	0.85	-12.1788	1.06113	-10.018	1.06252	-8.62167
0.42502	-14.4994	0.85111	-11.9697	1.06251	-9.8933	1.06391	-8.53583
0.42557	-14.4514	0.85222	-11.6968	1.0639	-9.8365	1.06529	-8.475
0.42613	-14.4251	0.85333	-11.4316	1.0653	-9.6293	1.06667	-8.44083
0.42669	-14.3897	0.85444	-11.2301	1.06669	-10.272	1.06808	-8.35333
0.42724	-14.3554	0.85556	-11.072	1.06808	-10.211	1.06944	-8.26283
0.42779	-14.3074	0.85667	-10.9114	1.06947	-10.053	1.07085	-8.23975
0.42837	-14.2811	0.85778	-10.7456	1.07085	-9.9145	1.07223	-8.19358
0.4289	-15.0286	0.85889	-10.6283	1.07224	-9.7039	1.07364	-8.4925
0.42946	-14.9326	0.86	-11.5158	1.07363	-9.6355	1.075	-8.44917
0.43002	-14.9326	0.86111	-12.1125	1.07503	-9.4816	1.0764	-8.41083
0.43057	-14.88	0.86222	-11.8523	1.07641	-10.198	1.07781	-8.26708
0.43112	-14.9463	0.86333	-11.5642	1.07779	-10.086	1.07919	-8.27483
0.4317	-14.7749	0.86444	-11.3525	1.07919	-9.9364	1.08059	-8.15517
0.43223	-14.7097	0.86556	-11.1409	1.08058	-9.8105	1.08196	-8.45167
0.43279	-14.7486	0.86667	-10.9624	1.08196	-9.6218	1.08336	-8.53833
0.43336	-14.6309	0.86778	-10.8068	1.08335	-9.4912	1.08474	-8.44333
0.43391	-14.5474	0.86889	-10.7201	1.08474	-10.245	1.08614	-8.45083
0.43447	-14.552	0.87	-10.5518	1.08613	-10.104	1.08753	-8.34583
0.43503	-14.5131	0.87111	-11.7784	1.0875	-9.9186	1.08889	-8.28075
0.43558	-14.5646	0.87222	-12.0309	1.08892	-9.8516	1.09029	-8.4925
0.43612	-14.4297	0.87333	-11.781	1.09029	-9.764	1.09168	-8.75417
0.4367	-14.272	0.87444	-11.5693	1.09169	-9.5637	1.09307	-8.65333
0.43723	-14.224	0.87556	-11.3959	1.09306	-10.05	1.09446	-8.6475
0.43778	-14.3029	0.87667	-11.2046	1.09445	-10.215	1.09586	-8.59167
0.43834	-14.1051	0.87778	-11.0261	1.09583	-10.052	1.09724	-8.54583
0.43891	-14.184	0.87889	-10.8629	1.09724	-9.8967	1.09861	-8.38083
0.43946	-14.2103	0.88	-10.7533	1.09861	-9.8119	1.1	-8.26883
0.44004	-14.0709	0.88111	-10.8578	1.10001	-9.658	1.10141	-8.67917
0.44057	-14.0834	0.88222	-12.2527	1.10139	-9.4939	1.10282	-8.51667
0.44113	-14.0446	0.88333	-12.0309	1.10278	-10.142	1.10417	-8.4775
0.44169	-14.0137	0.88444	-11.7453	1.10419	-10.185	1.10556	-8.45917
0.44224	-14.0046	0.88556	-11.4775	1.10558	-10.018	1.10696	-8.41583
0.44279	-13.896	0.88667	-11.276	1.10696	-9.8037	1.10836	-8.25942
0.44334	-13.952	0.88778	-11.1409	1.10834	-9.721	1.10974	-8.50333
0.4439	-13.9611	0.88889	-10.97	1.10974	-9.578	1.11113	-8.49
0.44447	-13.808	0.89	-10.8221	1.11112	-10.173	1.11251	-8.4625
0.44503	-14.5737	0.89111	-10.6921	1.11252	-10.147	1.11393	-8.50583
0.44558	-14.5086	0.89222	-11.4673	1.11389	-10.008	1.11528	-8.43583
0.44612	-14.4514	0.89333	-12.1278	1.1153	-9.8878	1.11669	-8.30642
0.44668	-14.5646	0.89444	-11.8702	1.11668	-9.8482	1.11807	-8.20558
0.44723	-14.5829	0.89556	-11.6305	1.11808	-9.6526	1.11945	-8.57417
0.44779	-14.7406	0.89667	-11.4061	1.11945	-10.144	1.12085	-8.58
0.44834	-15.7246	0.89778	-11.2225	1.12085	-10.129	1.12227	-8.53833
0.4489	-15.6103	0.89889	-11.0618	1.12224	-10.049	1.12362	-8.44917
0.44946	-15.6549	0.9	-10.9267	1.12363	-9.9268	1.12502	-8.31842
0.45003	-15.5451	0.90111	-10.7839	1.12501	-9.764	1.12643	-8.27142
0.45057	-15.5406	0.90222	-10.6615	1.12641	-9.5862	1.12779	-8.29358
0.45113	-15.3531	0.90333	-12.2017	1.12779	-9.4556	1.12918	-8.50083
0.45167	-15.3269	0.90444	-12.2578	1.12918	-10.178	1.13058	-8.5725
0.45226	-15.2743	0.90556	-11.985	1.13058	-10.087	1.13196	-8.525
0.4528	-15.2389	0.90667	-11.7248	1.13196	-9.9569	1.13335	-8.43833
0.45336	-15.208	0.90778	-11.4928	1.13334	-9.8475	1.13475	-8.41583
0.45391	-15.1646	0.90889	-11.3143	1.13474	-9.7141	1.13611	-8.3825
0.45446	-15.016	0.91	-11.1868	1.13612	-9.5008	1.13752	-8.25517
0.45503	-14.9543	0.91111	-11.0338	1.13753	-10.175	1.13892	-8.6575
0.45557	-14.928	0.91222	-10.8935	1.13889	-10.163	1.14028	-8.5575
0.45614	-14.9463	0.91333	-11.2276	1.1403	-9.9842	1.14168	-8.48167
0.45668	-14.7269	0.91444	-12.37	1.14168	-9.8639	1.14306	-8.4775
0.45725	-14.744	0.91556	-12.1329	1.14307	-9.721	1.14444	-8.38
0.45779	-14.8366	0.91667	-11.8396	1.14447	-9.6054	1.14586	-8.2175
0.45835	-14.7669	0.91778	-11.6177	1.14584	-10.158	1.14726	-8.52583
0.4589	-14.7531	0.91889	-11.4086	1.14724	-10.172	1.14863	-8.625
0.45946	-14.7097	0.92	-11.2276	1.14862	-10.104	1.15003	-8.52
0.46	-14.5166	0.92111	-11.0618	1.15003	-9.9165	1.15141	-8.55583
0.46057	-14.5954	0.92222	-10.9394	1.1514	-9.7449	1.1528	-8.505
0.46114	-14.5086	0.92333	-10.789	1.15278	-9.6669	1.15417	-8.41833
0.46168	-15.7463	0.92444	-12.0793	1.1542	-9.6074	1.15556	-8.45917
0.46224	-15.4354	0.92556	-12.2119	1.15557	-10.161	1.15695	-8.3525
0.46278	-15.4537	0.92667	-11.9161	1.15695	-10.038	1.15834	-8.73667
0.46335	-15.2823	0.92778	-11.6917	1.15836	-9.9186	1.15975	-8.69333
0.4639	-15.4183	0.92889	-11.4724	1.15973	-9.8728	1.16113	-8.56417
0.46446	-15.256	0.93	-11.2658	1.16112	-9.6936	1.16251	-8.58917
0.465	-15.1166	0.93111	-11.1511	1.16253	-9.6109	1.1639	-8.52667
0.46556	-15.1737	0.93222	-11.1154	1.16389	-10.277	1.16528	-8.4925
0.46612	-15.0206	0.93333	-10.9649	1.1653	-10.162	1.16669	-8.69417
0.46669	-14.9726	0.93444	-11.1077	1.16668	-10.016	1.16806	-8.69333
0.46724	-14.9463	0.93556	-12.4032	1.16807	-9.9774	1.16944	-8.68333
0.46781	-15.0286	0.93667	-12.1839	1.16948	-9.7647	1.17086	-8.64167
0.46835	-14.9634	0.93778	-11.9544	1.17086	-9.6198	1.17226	-8.465
0.46892	-14.8754	0.93889	-11.7325	1.17225	-10.213	1.17364	-8.47417
0.46946	-14.6697	0.94	-11.5158	1.17365	-10.2	1.175	-8.40917
0.47001	-14.696	0.94111	-11.3398	1.175	-10.093	1.17639	-8.66167
0.47057	-14.6171	0.94222	-11.1817	1.17641	-9.9459	1.17778	-8.78917
0.47112	-14.7177	0.94333	-11.0567	1.17778	-9.8297	1.17918	-8.7475
0.47168	-14.688	0.94444	-10.919	1.17919	-9.6293	1.18057	-8.62417
0.47224	-14.5257	0.94556	-11.6713	1.18057	-10.157	1.18196	-8.645
0.47279	-14.6663	0.94667	-12.3114	1.18196	-10.191	1.18333	-8.58
0.47335	-14.4114	0.94778	-12.0946	1.18335	-10.081	1.18474	-8.57
0.47389	-14.4869	0.94889	-11.8473	1.18475	-9.9637	1.18611	-8.40667
0.47446	-14.2983	0.95	-11.6127	1.18613	-9.8379	1.18751	-8.2945
0.47502	-14.3943	0.95111	-11.4316	1.18752	-9.6669	1.1889	-8.775
0.47557	-14.3509	0.95222	-11.248	1.18892	-9.6362	1.19028	-8.74417
0.47611	-14.3154	0.95333	-11.1179	1.1903	-10.328	1.19167	-8.64
0.47669	-14.2457	0.95444	-10.9726	1.19169	-10.103	1.19306	-8.65917
0.47725	-14.2331	0.95556	-10.8043	1.19307	-9.9808	1.19446	-8.58667
0.47779	-14.1977	0.95667	-12.0793	1.19446	-9.8598	1.19583	-8.47417
0.47834	-13.9829	0.95778	-12.1584	1.19584	-9.7517	1.19724	-8.76333
0.47891	-14.0183	0.95889	-11.8983	1.19725	-9.5808	1.19863	-8.8175
0.47946	-14.3074	0.96	-11.6713	1.19864	-10.137	1.2	-8.83333
0.48001	-14.1977	0.96111	-11.4443	1.20001	-10.159	1.2014	-8.75417
0.48057	-14.2023	0.96222	-11.248	1.2014	-10.01	1.2028	-8.65667
0.48113	-14.2149	0.96333	-11.0924	1.20279	-9.8625	1.20417	-8.505
0.48168	-14.1806	0.96444	-10.9343	1.20417	-9.723	1.20558	-8.41417
0.48224	-14.0926	0.96556	-10.7915	1.20556	-9.6574	1.20695	-8.81667
0.48278	-14.1017	0.96667	-11.0848	1.20697	-10.174	1.20834	-8.81833
0.48335	-14.1314	0.96778	-12.2221	1.20835	-10.204	1.20974	-8.8275
0.48391	-14.04	0.96889	-12.0054	1.20974	-10.167	1.21112	-8.77083
0.48446	-13.9783	0.97	-11.7886	1.21113	-9.9617	1.21253	-8.68667
0.48502	-14.0309	0.97111	-11.5718	1.21252	-9.8406	1.21392	-8.5525
0.48557	-13.9303	0.97222	-11.3908	1.2139	-9.6724	1.21529	-8.53333
0.48611	-13.8743	0.97333	-11.2148	1.21528	-9.5185	1.21669	-8.75833
0.4867	-13.8389	0.97444	-11.0695	1.21669	-10.204	1.21806	-8.73333
0.48725	-14.7486	0.97556	-10.8884	1.21806	-10.131	1.21945	-8.79417
0.48781	-14.6217	0.97667	-10.8043	1.21946	-9.963	1.22085	-8.73167
0.48833	-14.5783	0.97778	-11.5922	1.22085	-9.8044	1.22224	-8.65
0.48891	-14.4994	0.97889	-12.1711	1.22223	-9.6731	1.22362	-8.54167
0.48946	-14.368	0.98	-11.9391	1.22362	-9.5733	1.22503	-8.49167
0.49001	-14.2674	0.98111	-11.6943	1.22501	-10.218	1.22641	-8.47
0.49057	-14.2891	0.98222	-11.5055	1.22642	-10.118	1.22778	-8.75083
0.49113	-14.5166	0.98333	-11.3015	1.22779	-9.8878	1.22921	-8.6275
0.49167	-14.2937	0.98444	-11.146	1.22917	-9.9022	1.23057	-8.59083
0.49223	-14.1234	0.98556	-11.0108	1.23057	-9.7572	1.23199	-8.56083
0.4928	-14.1669	0.98667	-10.8425	1.23196	-9.5698	1.23334	-8.495
0.49333	-14.0789	0.98778	-10.7609	1.23336	-9.4392	1.23475	-8.34917
0.49389	-14.1451	0.98889	-12.1125	1.23473	-10.167	1.23612	-8.3425
0.49445	-14.4206	0.99	-12.0666	1.23613	-10.057	1.23753	-8.69417
0.49502	-14.3634	0.99111	-11.8523	1.23751	-9.7962	1.23889	-8.67417
0.49558	-14.2811	0.99222	-11.6152	1.2389	-9.7326	1.24029	-8.62667
0.49611	-14.2811	0.99333	-11.3755	1.24029	-9.602	1.24167	-8.605
0.4967	-14.224	0.99444	-11.2199	1.24169	-9.5131	1.24307	-8.53833
0.49724	-14.0011	0.99556	-11.0567	1.24307	-10.187	1.24446	-8.52083
0.49778	-14.176	0.99667	-10.9114	1.24446	-10.072	1.24584	-8.46417
0.49834	-14.0754	0.99778	-10.7711	1.24584	-9.9603	1.24724	-8.64167
0.49893	-14.1051	0.99889	-11.0287	1.24725	-9.7975	1.24862	-8.70833
0.49945	-14.0834	1	-12.2272	1.24864	-9.6615	1.25001	-8.705
0.50002	-15.0766	1.00111	-11.9901	1.25001	-9.5562	1.2514	-8.6875
0.50056	-14.9417	1.00222	-11.7197	1.25139	-10.055	1.2528	-8.54417
0.50113	-15.0949	1.00333	-11.48	1.2528	-10.176	1.25418	-8.485
0.50167	-14.8971	1.00444	-11.2811	1.25419	-9.9774	1.25558	-8.40917
0.50227	-14.8411	1.00556	-11.072	1.25556	-9.8468	1.25695	-8.315
0.50278	-14.7486	1.00667	-10.9216	1.25696	-9.7887	1.25836	-8.63083
0.50335	-14.7703	1.00778	-10.8017	1.25833	-9.6854	1.25973	-8.6375
0.5039	-14.6354	1.00889	-10.7074	1.25974	-9.4891	1.26113	-8.55333
0.50446	-14.5086	1.01	-11.7478	1.26112	-10.127	1.2625	-8.52917
0.50502	-14.6171	1.01111	-12.0793	1.26252	-10.035	1.2639	-8.48833
0.50556	-14.5211	1.01222	-11.8294	1.2639	-9.9446	1.26529	-8.40917
0.50614	-14.4823	1.01333	-11.5846	1.2653	-9.7634	1.26668	-8.30983
0.50667	-14.4114	1.01444	-11.3627	1.26669	-9.6697	1.26808	-8.6325
0.50722	-14.3509	1.01556	-11.1766	1.26807	-9.5938	1.26946	-8.71917
0.50778	-14.32	1.01667	-11.0363	1.26946	-10.216	1.27086	-8.62917
0.50834	-14.2629	1.01778	-10.9165	1.27085	-10.062	1.27224	-8.6125
0.50891	-14.2366	1.01889	-10.7915	1.27222	-9.9972	1.27364	-8.48833
0.50946	-14.2674	1.02	-10.7711	1.27363	-9.8639	1.27504	-8.42167
0.51002	-14.2457	1.02111	-12.189	1.275	-9.7223	1.27641	-8.64417
0.51056	-14.1051	1.02222	-12.0691	1.2764	-9.6341	1.27778	-8.7675
0.51113	-14.1931	1.02333	-11.8345	1.27779	-10.165	1.2792	-8.68333
0.51167	-14.0229	1.02444	-11.5999	1.27919	-10.123	1.28058	-8.71917
0.51223	-13.992	1.02556	-11.4188	1.28057	-10.072	1.28196	-8.60833
0.51279	-14.1189	1.02667	-11.2352	1.28195	-9.8379	1.28333	-8.52667
0.51335	-13.9874	1.02778	-11.0746	1.28336	-9.7586	1.28473	-8.7625
0.51389	-13.7863	1.02889	-10.9343	1.28474	-9.7073	1.28613	-8.75167
0.51445	-13.7863	1.03	-10.8119	1.28614	-10.008	1.28751	-8.7425
0.51502	-13.8697	1.03111	-11.5158	1.2875	-10.159	1.2889	-8.68167
0.51559	-13.7646	1.03222	-12.1711	1.28893	-10.02	1.2903	-8.62333
0.51611	-13.712	1.03333	-11.9493	1.29029	-9.9466	1.29168	-8.58417
0.51669	-13.712	1.03444	-11.7197	1.29168	-9.7675	1.29307	-8.47
0.51724	-14.696	1.03556	-11.5106	1.29306	-9.6779	1.29446	-8.80083
0.51781	-14.7006	1.03667	-11.327	1.29446	-9.5534	1.29586	-8.83167
0.51834	-14.648	1.03778	-11.1587	1.29585	-10.14	1.29723	-8.77167
0.51889	-14.6091	1.03889	-11.0363	1.29724	-10.064	1.29861	-8.75917
0.51947	-14.6046	1.04	-10.8884	1.29863	-9.922	1.30001	-8.73333
0.52	-14.5691	1.04111	-10.7711	1.30004	-9.8536	1.30141	-8.65583
0.52058	-14.4994	1.04222	-11.9442	1.30141	-9.7155	1.3028	-8.8525
0.52113	-14.3371	1.04333	-12.1227	1.30282	-9.5281	1.30418	-8.99167
0.52168	-14.3897	1.04444	-11.8575	1.30419	-10.108	1.30557	-8.92417
0.52223	-14.3246	1.04556	-11.6484	1.30557	-10.252	1.30697	-8.84083
0.5228	-14.3817	1.04667	-11.452	1.30695	-10.007	1.30833	-8.8525
0.52334	-14.2766	1.04778	-11.2939	1.30834	-9.9049	1.30975	-8.63083
0.52389	-14.32	1.04889	-11.1383	1.30973	-9.7052	1.31113	-9.0175
0.52447	-14.1977	1.05	-10.9904	1.31112	-9.6088	1.31251	-9.06
0.52502	-15.0903	1.05111	-10.8425	1.3125	-10.126	1.3139	-8.925
0.52558	-14.9897	1.05222	-11.0924	1.3139	-10.163	1.3153	-8.86833
0.52613	-15.1337	1.05333	-12.1788	1.31532	-10.046	1.31669	-8.89583
0.52668	-14.9726	1.05444	-11.9901	1.31668	-9.9473	1.31806	-8.67667
0.52724	-14.7531	1.05556	-11.7325	1.31808	-9.7394	1.31946	-8.95333
0.52778	-14.7623	1.05667	-11.5412	1.31946	-9.6649	1.32085	-8.86
0.52835	-14.7966	1.05778	-11.3627	1.32086	-9.5582	1.32224	-8.8
0.52891	-14.8149	1.05889	-11.1893	1.32224	-10.257	1.32363	-8.815
0.52946	-14.8194	1.06	-11.0593	1.32362	-10.164	1.32503	-8.73333
0.53002	-14.736	1.06111	-10.919	1.32501	-10.002	1.3264	-8.68667
0.53056	-14.8057	1.06222	-10.7609	1.3264	-9.857	1.32779	-8.59917
0.53114	-14.7577	1.06333	-11.9697	1.3278	-9.6834	1.32918	-8.85167
0.5317	-14.6697	1.06444	-12.0666	1.32918	-9.6642	1.33056	-8.89583
0.53223	-14.6137	1.06556	-11.8192	1.33057	-10.337	1.33195	-8.87667
0.53278	-14.7223	1.06667	-11.5922	1.33196	-10.16	1.33335	-8.84333
0.53336	-14.4994	1.06778	-11.3984	1.33336	-10.002	1.33472	-8.73917
0.53391	-14.5783	1.06889	-11.2352	1.33474	-9.8324	1.33615	-8.6225
0.53447	-14.7486	1.07	-11.095	1.33612	-9.7579	1.33751	-8.51667
0.535	-14.7703	1.07111	-10.9522	1.33751	-9.6245	1.33889	-8.50417
0.53558	-14.6617	1.07222	-10.8527	1.33889	-10.256	1.34028	-8.8675
0.53612	-14.7577	1.07333	-11.225	1.34029	-10.18	1.34168	-8.80417
0.53669	-14.64	1.07444	-12.1711	1.34169	-10.055	1.34308	-8.77917
0.53724	-14.6914	1.07556	-11.9136	1.34307	-9.9733	1.34446	-8.6525
0.5378	-14.6789	1.07667	-11.6866	1.34445	-9.7921	1.34583	-8.60667
0.53836	-14.6	1.07778	-11.4928	1.34583	-9.6013	1.34724	-8.91917
0.53889	-14.4686	1.07889	-11.2888	1.34725	-10.018	1.34863	-8.915
0.53945	-14.5874	1.08	-11.1179	1.34863	-10.216	1.35001	-8.77417
0.54001	-14.4343	1.08111	-10.9853	1.35	-10.122	1.35139	-8.78917
0.54056	-14.3771	1.08222	-10.8425	1.35141	-10.021	1.35278	-8.80833
0.54112	-14.3109	1.08333	-10.6972	1.35281	-9.7846	1.35417	-8.5575
0.54169	-14.176	1.08444	-12.1711	1.35418	-9.7189	1.35556	-8.62083
0.54224	-14.1886	1.08556	-12.0181	1.35557	-9.5753	1.35696	-8.555
0.54279	-14.0789	1.08667	-11.7937	1.35695	-10.23	1.35835	-8.86083
0.54334	-13.9657	1.08778	-11.5668	1.35834	-10.171	1.35974	-8.73833
0.5439	-14.0229	1.08889	-11.3347	1.35973	-9.8735	1.36112	-8.88
0.54445	-13.9749	1.09	-11.1485	1.36113	-9.8748	1.3625	-8.75667
0.54502	-13.7909	1.09111	-11.0108	1.36252	-9.7572	1.3639	-8.67083
0.54559	-13.8606	1.09222	-10.8833	1.36391	-9.5705	1.3653	-8.655
0.54612	-13.7691	1.09333	-10.7737	1.36529	-10.139	1.36669	-8.81833
0.54669	-13.6857	1.09444	-11.4316	1.36667	-10.08	1.36806	-8.84583
0.54723	-13.7509	1.09556	-12.0768	1.36807	-10.004	1.36946	-8.79083
0.54778	-13.7246	1.09667	-11.832	1.36945	-9.9029	1.37084	-8.62667
0.54836	-13.6766	1.09778	-11.6024	1.37086	-9.7415	1.37223	-8.7025
0.54891	-13.6114	1.09889	-11.3984	1.37223	-9.6519	1.37364	-8.5775
0.54947	-13.5714	1.1	-11.1868	1.37361	-9.4714	1.37501	-8.54333
0.55001	-13.4229	1.10111	-11.0644	1.37502	-10.129	1.37641	-8.8475
0.55057	-13.4971	1.10222	-10.891	1.37639	-10.072	1.37778	-8.875
0.55114	-13.4663	1.10333	-10.7737	1.37778	-9.9117	1.37917	-8.74917
0.55169	-13.432	1.10444	-10.6717	1.37918	-9.8461	1.38056	-8.71417
0.55224	-13.3703	1.10556	-11.9314	1.38058	-9.6704	1.38196	-8.6725
0.55278	-13.4274	1.10667	-11.9263	1.38195	-9.5787	1.38336	-8.6
0.55337	-13.3177	1.10778	-11.6815	1.38336	-10.226	1.38474	-8.5675
0.5539	-13.3177	1.10889	-11.429	1.38474	-10.127	1.38611	-8.82167
0.55445	-13.3314	1.11	-11.2684	1.38612	-10.059	1.38752	-8.83
0.55501	-13.2617	1.11111	-11.1052	1.38753	-9.844	1.38889	-8.79583
0.55556	-13.1954	1.11222	-10.9522	1.3889	-9.7367	1.39028	-8.73583
0.55612	-13.3097	1.11333	-10.8145	1.39031	-9.6266	1.39169	-8.63333
0.55669	-13.3097	1.11444	-10.687	1.39168	-10.113	1.39307	-8.53667
0.55724	-13.2526	1.11556	-10.9165	1.39306	-10.17	1.39447	-8.8075
0.55779	-13.2171	1.11667	-12.0487	1.39446	-9.9726	1.39584	-8.91167
0.55836	-13.0251	1.11778	-11.9033	1.39586	-9.855	1.39724	-8.82
0.55891	-13.1303	1.11889	-11.6968	1.39724	-9.7497	1.39862	-8.75667
0.55946	-13.152	1.12	-11.4418	1.39862	-9.5862	1.40002	-8.74583
0.56003	-13.1646	1.12111	-11.2913	1.4	-9.522	1.40141	-8.635
0.56058	-13.1166	1.12222	-11.0797	1.40142	-10.25	1.40279	-8.58333
0.56112	-13.1211	1.12333	-10.8706	1.4028	-10.105	1.40419	-8.82167
0.56168	-13.0731	1.12444	-10.7074	1.4042	-9.9049	1.40557	-8.9575
0.56226	-13.0114	1.12556	-10.5926	1.40557	-9.7811	1.40695	-8.86333
0.56279	-13.0514	1.12667	-11.0899	1.40697	-9.6533	1.40836	-8.8325
0.56334	-13.0297	1.12778	-11.9059	1.40834	-9.5507	1.40975	-8.7475
0.56391	-12.8674	1.12889	-11.707	1.40974	-10.175	1.41113	-8.63083
0.56447	-12.8457	1.13	-11.4596	1.41113	-10.137	1.41251	-8.92083
0.56503	-12.8286	1.13111	-11.2582	1.41251	-9.9398	1.4139	-8.90833
0.56558	-12.9154	1.13222	-11.0746	1.41392	-9.9206	1.41529	-8.92417
0.56612	-12.8286	1.13333	-10.919	1.41529	-9.7333	1.41671	-8.82667
0.56668	-12.7669	1.13444	-10.766	1.41668	-9.5548	1.41806	-8.81833
0.56723	-12.8194	1.13556	-10.6309	1.41808	-10.116	1.41946	-8.63417
0.56779	-12.6446	1.13667	-10.4957	1.41946	-10.129	1.42086	-8.95833
0.56836	-12.64	1.13778	-11.4571	1.42084	-9.9767	1.42223	-9.04083
0.56892	-12.6491	1.13889	-12.4975	1.42224	-9.8639	1.42364	-9.00917
0.56945	-12.5086	1.14	-12.2043	1.42362	-9.7907	1.42502	-8.9325
0.57003	-12.552	1.14111	-11.962	1.425	-9.6321	1.42643	-8.8625
0.57058	-12.5474	1.14222	-11.7682	1.42641	-9.5185	1.42781	-8.77667
0.57114	-12.6137	1.14333	-11.5642	1.4278	-10.226	1.42918	-8.94417
0.57169	-12.5966	1.14444	-11.3678	1.42917	-10.073	1.43056	-9.005
0.57224	-12.4869	1.14556	-11.2123	1.43057	-10.027	1.43196	-8.92
0.57279	-12.4869	1.14667	-11.0465	1.43195	-9.8256	1.43334	-8.865
0.57336	-12.4697	1.14778	-11.1307	1.43336	-9.7387	1.43475	-8.8025
0.57392	-12.4206	1.14889	-12.5179	1.43473	-9.6198	1.43614	-8.77167
0.57447	-12.4514	1.15	-12.268	1.43613	-10.18	1.43751	-9.02583
0.57501	-12.4297	1.15111	-12.0309	1.43751	-10.139	1.4389	-9.01917
0.57558	-12.3383	1.15222	-11.7835	1.43891	-10.039	1.44031	-8.91333
0.57614	-12.3337	1.15333	-11.5616	1.44029	-9.8652	1.4417	-8.88667
0.57669	-12.4514	1.15444	-11.3933	1.44168	-9.7175	1.44307	-8.88333
0.57725	-12.36	1.15556	-11.1766	1.44306	-9.6088	1.44446	-8.66417
0.57779	-12.4126	1.15667	-11.0338	1.44445	-10.135	1.44585	-8.93917
0.57835	-12.3257	1.15778	-10.9241	1.44587	-10.208	1.44724	-8.99083
0.57889	-12.3189	1.15889	-11.7427	1.44724	-10.113	1.44864	-8.81583
0.57946	-12.3257	1.16	-12.3445	1.44862	-9.937	1.45001	-8.78833
0.58003	-12.2651	1.16111	-12.1048	1.45	-9.7798	1.45142	-8.6125
0.58056	-12.2526	1.16222	-11.837	1.45141	-9.6546	1.4528	-8.97
0.58112	-12.144	1.16333	-11.6152	1.45279	-10.152	1.45418	-8.95833
0.58168	-12.0663	1.16444	-11.4392	1.45417	-10.123	1.45557	-8.865
0.58223	-12.6583	1.16556	-11.3474	1.45556	-10.062	1.45696	-8.84833
0.58279	-12.6057	1.16667	-11.2072	1.45698	-9.9295	1.45835	-8.69167
0.58336	-12.5006	1.16778	-11.0593	1.45837	-9.8379	1.45975	-8.72417
0.5839	-15.0503	1.16889	-10.9828	1.45973	-9.6642	1.46111	-8.88333
0.58446	-15.0503	1.17	-12.5052	1.46111	-9.5637	1.4625	-8.92833
0.585	-14.7669	1.17111	-12.2731	1.46252	-10.146	1.46392	-8.93333
0.58558	-15.024	1.17222	-12.0028	1.46393	-10.14	1.46528	-8.84917
0.58613	-14.9326	1.17333	-11.8294	1.46529	-10.042	1.46668	-8.75667
0.58669	-14.9326	1.17444	-11.6585	1.46668	-9.8919	1.46806	-8.755
0.58725	-14.7703	1.17556	-11.4953	1.46807	-9.7319	1.46947	-8.95417
0.58779	-14.976	1.17667	-11.2811	1.46948	-9.6163	1.47085	-8.92167
0.58834	-14.8411	1.17778	-11.095	1.47086	-10.186	1.47223	-8.9075
0.58892	-14.6617	1.17889	-10.9649	1.47225	-10.181	1.47362	-8.8675
0.58947	-14.6617	1.18	-11.6534	1.47362	-10.021	1.47501	-8.7875
0.59003	-14.5429	1.18111	-12.3802	1.47501	-9.8981	1.47642	-8.94333
0.59057	-14.6217	1.18222	-12.1354	1.47643	-9.8133	1.47781	-9
0.59111	-14.456	1.18333	-11.8702	1.47781	-9.6574	1.47919	-8.93833
0.59168	-14.3291	1.18444	-11.6101	1.47918	-10.236	1.48056	-8.89083
0.59225	-14.4251	1.18556	-11.4214	1.48057	-10.186	1.48196	-8.88417
0.59281	-14.3897	1.18667	-11.2352	1.48197	-10.178	1.48336	-8.80083
0.59336	-14.3771	1.18778	-11.0924	1.48336	-9.987	1.48474	-8.76083
0.59392	-14.3771	1.18889	-10.9445	1.48474	-9.777	1.48613	-8.95167
0.59446	-14.3291	1.19	-10.7839	1.48612	-9.7244	1.48751	-8.90583
0.59501	-14.1623	1.19111	-11.9977	1.48754	-10.059	1.48891	-8.865
0.59557	-14.1977	1.19222	-12.2374	1.4889	-10.187	1.49028	-8.795
0.59612	-14.136	1.19333	-11.9544	1.49029	-10.123	1.49168	-8.75917
0.59668	-14.1189	1.19444	-11.6687	1.49168	-9.9199	1.49307	-8.73583
0.59722	-13.9783	1.19556	-11.4673	1.49308	-9.8536	1.49445	-8.62833
0.59778	-14.8103	1.19667	-11.276	1.49444	-9.7818	1.49584	-8.99917
0.59833	-14.7314	1.19778	-11.0848	1.49584	-9.6115	1.49724	-8.96
0.59889	-14.7051	1.19889	-10.9343	1.49724	-10.271	1.49863	-8.9325
0.59947	-14.6663	1.2	-10.789	1.49862	-10.186	1.50002	-8.8425
0.60001	-14.6046	1.20111	-10.8425	1.50002	-10.079	1.50139	-8.71083
0.60059	-14.6091	1.20222	-12.2043	1.50141	-9.9931	1.50279	-8.99083
0.60111	-14.6091	1.20333	-11.9977	1.50278	-9.7552	1.50419	-9.00917
0.60169	-14.4423	1.20444	-11.7401	1.50418	-9.6266	1.50557	-8.9525
0.60224	-14.3109	1.20556	-11.4775	1.50559	-10.148	1.50695	-8.91083
0.60279	-14.3371	1.20667	-11.3933	1.50696	-10.295	1.50833	-8.88333
0.60334	-14.1017	1.20778	-11.2607	1.50836	-10.124	1.50974	-8.7375
0.6039	-14.1143	1.20889	-11.0975	1.50974	-9.961	1.51113	-8.6675
0.60444	-14.0537	1.21	-10.919	1.51114	-9.8693	1.5125	-9.03167
0.60503	-14.0183	1.21111	-10.7609	1.51252	-9.6608	1.51389	-8.99083
0.60557	-14.0229	1.21222	-11.2939	1.51392	-10.198	1.51528	-8.90667
0.60611	-13.992	1.21333	-12.2043	1.51528	-10.167	1.51667	-8.8275
0.60668	-13.9006	1.21444	-11.9212	1.51669	-10.135	1.51806	-8.88
0.60723	-13.7166	1.21556	-11.6433	1.51807	-10.053	1.51947	-8.835
0.60779	-13.8651	1.21667	-11.4316	1.51945	-9.922	1.52086	-8.70917
0.60833	-13.7989	1.21778	-11.2403	1.52084	-9.6888	1.52223	-8.92917
0.60889	-13.7474	1.21889	-11.0491	1.52223	-10.123	1.52363	-8.86667
0.60944	-13.76	1.22	-10.9114	1.52363	-10.269	1.52502	-8.80833
0.61003	-13.7246	1.22111	-10.7762	1.52503	-10.103	1.52639	-8.73333
0.61057	-13.4537	1.22222	-10.6334	1.5264	-9.9945	1.52778	-8.68
0.61111	-13.4583	1.22333	-11.9212	1.52778	-9.87	1.52919	-8.53667
0.61167	-13.7211	1.22444	-12.0028	1.52919	-9.7757	1.53059	-8.86917
0.61222	-13.6811	1.22556	-11.7835	1.53059	-9.5712	1.53195	-8.79667
0.61281	-13.5806	1.22667	-11.5285	1.53198	-10.237	1.53336	-8.83417
0.61335	-13.5189	1.22778	-11.327	1.53336	-10.192	1.53473	-8.76917
0.61392	-13.4709	1.22889	-11.2786	1.53474	-10.051	1.53611	-8.57833
0.61448	-13.4491	1.23	-11.1307	1.53615	-9.9555	1.53753	-8.77833
0.615	-13.392	1.23111	-10.9751	1.53751	-9.7066	1.53892	-8.8925
0.61557	-14.0046	1.23222	-10.8425	1.53892	-9.6546	1.54028	-8.76
0.61613	-14.1497	1.23333	-10.9216	1.54029	-10.282	1.54168	-8.7825
0.61668	-13.8606	1.23444	-12.2629	1.54169	-10.219	1.54306	-8.79
0.61723	-13.944	1.23556	-12.0615	1.54308	-10.071	1.54445	-8.7025
0.61779	-13.8126	1.23667	-11.8166	1.54445	-9.92	1.54584	-8.92167
0.61835	-13.7646	1.23778	-11.5744	1.54584	-9.7798	1.54723	-8.95083
0.61889	-13.8034	1.23889	-11.3729	1.54724	-9.6922	1.54864	-8.87833
0.61946	-13.6331	1.24	-11.1868	1.54864	-10.251	1.55001	-8.8675
0.62001	-13.616	1.24111	-11.0465	1.55001	-10.177	1.55142	-8.71667
0.62059	-13.664	1.24222	-10.9165	1.5514	-10.059	1.55278	-8.70917
0.62111	-13.5806	1.24333	-10.7762	1.5528	-9.9206	1.55418	-8.96833
0.62167	-13.4583	1.24444	-11.1995	1.55417	-9.8051	1.55556	-8.90167
0.62224	-13.4971	1.24556	-12.1635	1.55557	-9.628	1.55696	-8.85333
0.62279	-13.3703	1.24667	-11.9901	1.55694	-9.5124	1.55836	-8.795
0.62333	-13.3966	1.24778	-11.7248	1.55834	-10.199	1.55974	-8.6375
0.62389	-13.4583	1.24889	-11.4775	1.55976	-10.103	1.56112	-8.65083
0.62446	-13.3486	1.25	-11.2786	1.56111	-9.9548	1.56253	-8.59083
0.625	-13.3051	1.25111	-11.1434	1.5625	-9.8495	1.56389	-8.90917
0.62556	-13.3966	1.25222	-11.0185	1.56389	-9.6115	1.56528	-8.87917
0.62611	-13.248	1.25333	-10.8884	1.56532	-9.5329	1.5667	-8.82667
0.62667	-13.1474	1.25444	-10.7609	1.56667	-10.23	1.56807	-8.79417
0.62723	-13.1566	1.25556	-11.6943	1.56808	-10.135	1.56946	-8.68583
0.62779	-13.1474	1.25667	-12.1584	1.56948	-9.9781	1.57086	-8.64667
0.62835	-13.9703	1.25778	-11.9518	1.57083	-9.8899	1.57223	-8.97917
0.6289	-14.3417	1.25889	-11.684	1.57222	-9.6881	1.57362	-8.90667
0.62946	-14.2891	1.26	-11.4928	1.57363	-9.6191	1.575	-8.88417
0.63001	-14.2891	1.26111	-11.2837	1.57502	-10.12	1.57641	-8.77083
0.63056	-14.32	1.26222	-11.1307	1.5764	-10.131	1.57779	-8.73333
0.63111	-14.3634	1.26333	-10.9904	1.57778	-10.013	1.57917	-8.65167
0.63167	-14.2366	1.26444	-10.8145	1.57917	-9.907	1.58058	-8.9475
0.63222	-14.2983	1.26556	-10.6921	1.58056	-9.7599	1.58195	-8.96
0.63278	-14.2069	1.26667	-12.0946	1.58198	-9.6293	1.58333	-8.88583
0.63335	-14.0834	1.26778	-12.0768	1.58334	-9.5391	1.58474	-8.83333
0.63391	-14.0137	1.26889	-11.8243	1.58475	-10.211	1.58613	-8.76917
0.63448	-13.9657	1.27	-11.6127	1.58613	-10.057	1.5875	-8.67917
0.635	-13.9394	1.27111	-11.3959	1.5875	-9.8974	1.5889	-8.53583
0.63556	-13.9303	1.27222	-11.2123	1.58889	-9.8331	1.59029	-9.01417
0.63613	-13.9349	1.27333	-11.0236	1.59031	-9.6922	1.5917	-8.94333
0.63667	-14.6091	1.27444	-10.8833	1.59169	-9.6259	1.59306	-8.9275
0.63724	-14.6046	1.27556	-10.7558	1.59307	-10.152	1.59447	-8.87167
0.63779	-14.5566	1.27667	-10.7711	1.59446	-10.1	1.59584	-8.79417
0.63835	-14.4994	1.27778	-12.1839	1.59584	-10.016	1.59724	-8.69583
0.63889	-14.4903	1.27889	-11.9875	1.59725	-9.8577	1.59863	-8.98833
0.63944	-14.5166	1.28	-11.7453	1.59864	-9.7435	1.60001	-8.91833
0.64001	-14.3817	1.28111	-11.5361	1.6	-9.615	1.60139	-8.91083
0.64059	-14.5611	1.28222	-11.378	1.60139	-10.223	1.60279	-8.83583
0.64111	-14.4377	1.28333	-11.1842	1.6028	-10.135	1.60417	-8.80583
0.64168	-14.3371	1.28444	-11.0236	1.60417	-10.087	1.60557	-8.68083
0.64224	-14.3029	1.28556	-10.8808	1.60556	-9.9015	1.60695	-9.00167
0.64279	-14.224	1.28667	-10.7788	1.60695	-9.8126	1.60836	-9.01167
0.64334	-14.36	1.28778	-11.0567	1.60834	-9.7141	1.60974	-8.93333
0.64389	-14.3337	1.28889	-12.1099	1.60975	-9.509	1.61114	-8.84417
0.64445	-14.2766	1.29	-11.9365	1.61114	-10.265	1.61251	-8.81083
0.645	-14.2103	1.29111	-11.7325	1.61251	-10.12	1.61389	-8.71167
0.64556	-14.0274	1.29222	-11.5336	1.61389	-9.9918	1.61529	-8.995
0.64613	-14.1669	1.29333	-11.3551	1.61531	-9.8871	1.61668	-8.91
0.6467	-14.1977	1.29444	-11.2148	1.61667	-9.7305	1.61807	-8.84667
0.64724	-14.224	1.29556	-11.0669	1.61806	-9.5945	1.61946	-8.80167
0.64779	-14.2366	1.29667	-10.9369	1.61947	-10.229	1.62084	-8.75167
0.64835	-13.9703	1.29778	-10.7941	1.62086	-10.126	1.62224	-8.88083
0.64891	-14.0617	1.29889	-11.6534	1.62223	-10.014	1.62363	-8.91833
0.64946	-14.0354	1.3	-11.9824	1.62363	-9.8905	1.62502	-8.93833
0.65001	-13.8606	1.30111	-11.7606	1.62501	-9.7428	1.62642	-8.85333
0.65056	-13.9131	1.30222	-11.5336	1.6264	-9.6184	1.6278	-8.83667
0.65112	-13.8914	1.30333	-11.327	1.62778	-10.191	1.62917	-8.78083
0.65167	-13.904	1.30444	-11.146	1.62919	-10.221	1.63056	-9.09917
0.65223	-13.848	1.30556	-11.0057	1.63058	-10.105	1.63195	-9.01833
0.65279	-13.8697	1.30667	-10.8425	1.63195	-9.9418	1.63335	-9.01583
0.65335	-13.856	1.30778	-10.7584	1.63334	-9.7907	1.63475	-8.93333
0.65391	-13.7726	1.30889	-10.613	1.63473	-9.6526	1.63613	-8.88167
0.65446	-13.7989	1.31	-11.8396	1.63612	-10.313	1.6375	-8.7925
0.65501	-13.7474	1.31111	-11.9518	1.63753	-10.343	1.63889	-9.0225
0.65556	-13.5189	1.31222	-11.707	1.63891	-10.254	1.64028	-9.12583
0.65613	-13.4709	1.31333	-11.4647	1.6403	-10.031	1.64169	-9.08583
0.6567	-13.384	1.31444	-11.2582	1.64168	-9.896	1.64306	-9.00083
0.65723	-13.3131	1.31556	-11.0797	1.64306	-9.7791	1.64445	-8.89667
0.65778	-13.3749	1.31667	-10.9496	1.64445	-9.6437	1.64585	-9.0475
0.65835	-13.2789	1.31778	-10.7966	1.64585	-10.308	1.64724	-9.1125
0.65891	-13.2389	1.31889	-10.6793	1.64723	-10.174	1.64863	-9.005
0.65946	-13.1383	1.32	-10.6385	1.64864	-10.076	1.65002	-8.98583
0.66002	-13.2434	1.32111	-12.0615	1.65001	-10.034	1.65139	-8.97083
0.66058	-13.1211	1.32222	-11.8549	1.6514	-9.7996	1.65279	-8.93583
0.66114	-13.0857	1.32333	-11.6203	1.65278	-9.7326	1.65418	-9.11667
0.66167	-13.056	1.32444	-11.4571	1.65418	-10.306	1.65556	-9.0725
0.66223	-13.0331	1.32556	-11.2658	1.65558	-10.277	1.65695	-9.0175
0.66278	-12.9989	1.32667	-11.1077	1.65696	-10.213	1.65836	-8.9475
0.66334	-12.8674	1.32778	-10.9573	1.65836	-10.075	1.65973	-8.89833
0.66391	-13.0034	1.32889	-10.8298	1.65974	-9.855	1.66112	-9.17333
0.66446	-13.016	1.33	-10.6972	1.66112	-9.7353	1.66254	-9.275
0.665	-12.88	1.33111	-10.9063	1.66251	-10.207	1.66389	-9.06167
0.66556	-12.8629	1.33222	-12.0105	1.6639	-10.258	1.6653	-9.095
0.66612	-12.784	1.33333	-11.7988	1.66529	-10.193	1.66669	-9.08417
0.66667	-12.5737	1.33444	-11.5693	1.66668	-10.123	1.66808	-8.98667
0.66722	-12.6971	1.33556	-11.3525	1.66808	-9.868	1.66948	-9.2225
0.66778	-12.6137	1.33667	-11.1893	1.66946	-9.7545	1.67085	-9.15667
0.66835	-12.6091	1.33778	-11.0261	1.67084	-9.6033	1.67224	-9.065
0.66891	-12.6137	1.33889	-10.8833	1.67223	-10.273	1.67362	-9.09917
0.66945	-12.5223	1.34	-10.7507	1.67361	-10.238	1.67502	-9.03583
0.67001	-12.408	1.34111	-10.6309	1.67501	-10.058	1.67639	-8.91833
0.67056	-12.3291	1.34222	-11.4035	1.67641	-9.8851	1.6778	-9.15083
0.67114	-12.4251	1.34333	-11.8804	1.67779	-9.8071	1.67918	-9.1375
0.67169	-12.3463	1.34444	-11.6662	1.67918	-9.6854	1.68058	-9.14167
0.67222	-12.3074	1.34556	-11.4086	1.68058	-10.181	1.68196	-9.04833
0.6728	-12.3143	1.34667	-11.2046	1.68196	-10.211	1.68336	-9.0325
0.67335	-12.264	1.34778	-11.0516	1.68335	-10.036	1.68474	-9.26167
0.67393	-12.2137	1.34889	-10.8986	1.68475	-9.9357	1.68613	-9.26917
0.67445	-12.1531	1.35	-10.7686	1.68615	-9.9056	1.68751	-9.24417
0.67504	-12.1794	1.35111	-10.6768	1.68751	-9.7552	1.68889	-9.16667
0.67556	-12.1006	1.35222	-10.5722	1.6889	-9.656	1.69029	-9.11917
0.67612	-12.0366	1.35333	-11.5846	1.69029	-10.271	1.69168	-9.08417
0.67668	-12.0251	1.35444	-11.86	1.69168	-10.146	1.69309	-9.23417
0.67724	-11.9771	1.35556	-11.6381	1.69308	-10.047	1.69446	-9.2775
0.6778	-12.7143	1.35667	-11.3908	1.69447	-9.9282	1.69583	-9.13833
0.67836	-12.752	1.35778	-11.2123	1.69584	-9.8112	1.69723	-9.085
0.6789	-12.7417	1.35889	-11.0567	1.69724	-9.6765	1.69861	-8.99583
0.67946	-12.8286	1.36	-10.9445	1.69861	-10.188	1.7	-8.94333
0.68	-12.7383	1.36111	-10.7839	1.70001	-10.187	1.70143	-9.16
0.68056	-12.6331	1.36222	-10.6564	1.7014	-10.064	1.70278	-9.14
0.68112	-12.6549	1.36333	-10.562	1.70278	-9.9548	1.70421	-9.12917
0.68171	-12.6046	1.36444	-11.9467	1.70419	-9.8023	1.70557	-9.02583
0.68223	-12.5097	1.36556	-11.7886	1.70556	-9.6478	1.70697	-8.98833
0.68278	-12.5531	1.36667	-11.5642	1.70696	-9.5903	1.70834	-8.92167
0.68336	-12.4286	1.36778	-11.3372	1.70835	-10.25	1.70974	-9.09583
0.68391	-12.3726	1.36889	-11.1664	1.70974	-10.122	1.71112	-9.0825
0.68446	-12.3657	1.37	-11.0032	1.71112	-10.012	1.7125	-9.145
0.68501	-12.2937	1.37111	-10.8859	1.71252	-9.8461	1.71393	-9.075
0.68556	-12.2846	1.37222	-10.7558	1.71391	-9.7839	1.71528	-9.07167
0.68612	-12.336	1.37333	-10.6334	1.71528	-9.6286	1.71667	-8.9375
0.68668	-12.2354	1.37444	-10.8655	1.71667	-10.314	1.71807	-8.83667
0.68723	-12.2503	1.37556	-11.9033	1.71808	-10.243	1.71945	-9.08667
0.68779	-12.176	1.37667	-11.7197	1.71946	-10.118	1.72085	-9.14417
0.68834	-12.1303	1.37778	-11.4877	1.72086	-9.9439	1.72225	-9.09083
0.68893	-14.9634	1.37889	-11.2811	1.72224	-9.8837	1.72363	-9.11417
0.68947	-15.0206	1.38	-11.1281	1.72363	-9.7346	1.72501	-9.04833
0.69001	-14.8274	1.38111	-10.9751	1.725	-10.304	1.72641	-8.965
0.69056	-14.744	1.38222	-10.8425	1.72639	-10.317	1.72778	-9.105
0.69113	-14.6	1.38333	-10.7354	1.72779	-10.172	1.72918	-9.2825
0.69168	-14.5474	1.38444	-10.5799	1.72919	-9.9945	1.73059	-9.19583
0.69223	-14.5303	1.38556	-11.0567	1.73056	-9.9316	1.73195	-9.17167
0.69279	-14.4823	1.38667	-12.0819	1.73196	-9.7579	1.73334	-9.05333
0.69334	-14.4297	1.38778	-11.8727	1.73338	-9.6088	1.73474	-9.02167
0.69392	-14.3463	1.38889	-11.6585	1.73473	-10.292	1.73614	-9.30833
0.69447	-15.0857	1.39	-11.4749	1.73611	-10.191	1.7375	-9.32417
0.69501	-14.9463	1.39111	-11.327	1.73752	-10.042	1.73891	-9.25417
0.69556	-14.9417	1.39222	-11.1409	1.73891	-9.8755	1.74029	-9.20083
0.69612	-14.7966	1.39333	-10.993	1.74028	-9.8406	1.74167	-9.12833
0.69669	-14.6743	1.39444	-10.8935	1.74167	-9.6663	1.74308	-8.9925
0.69724	-14.64	1.39556	-10.7839	1.74308	-10.189	1.74445	-9.29667
0.69779	-14.5566	1.39667	-11.9977	1.74446	-10.306	1.74586	-9.22167
0.69834	-14.5737	1.39778	-11.9977	1.74585	-10.106	1.74723	-9.1175
0.6989	-14.4731	1.39889	-11.758	1.74723	-9.9794	1.74863	-9.07917
0.69945	-14.4731	1.4	-11.5234	1.74863	-9.8673	1.75003	-9.03
0.70002	-14.416	1.40111	-11.35	1.75002	-9.7018	1.75143	-8.9125
0.70057	-14.408	1.40222	-11.1995	1.75141	-10.113	1.75278	-8.83667
0.70112	-14.3943	1.40333	-11.072	1.75279	-10.203	1.75419	-9.24583
0.70168	-14.32	1.40444	-10.9496	1.75417	-10.142	1.75557	-9.1975
0.70223	-14.2983	1.40556	-10.8043	1.75556	-10.002	1.75695	-9.19167
0.7028	-14.2149	1.40667	-11.1715	1.75695	-9.8434	1.75834	-9.1025
0.70336	-14.1886	1.40778	-12.0768	1.75834	-9.7558	1.75974	-9.015
0.70389	-14.1234	1.40889	-11.8702	1.75973	-9.6437	1.76114	-9.31417
0.70446	-14.1017	1.41	-11.6381	1.76114	-10.285	1.7625	-9.19167
0.70501	-14.0663	1.41111	-11.4673	1.76252	-10.218	1.7639	-9.165
0.70558	-13.9349	1.41222	-11.3117	1.76392	-9.9842	1.7653	-9.07417
0.70614	-13.904	1.41333	-11.1536	1.7653	-9.9138	1.76667	-9.09167
0.70668	-13.8251	1.41444	-10.9751	1.76668	-9.7134	1.76808	-9.01167
0.70723	-13.7554	1.41556	-10.8884	1.76808	-9.7155	1.76947	-9.17667
0.70779	-14.696	1.41667	-10.7558	1.76947	-10.329	1.77084	-9.175
0.70834	-14.3851	1.41778	-11.684	1.77086	-10.261	1.77223	-9.1675
0.70889	-14.5611	1.41889	-12.0054	1.77223	-10.154	1.77363	-9.16833
0.70947	-14.4423	1.42	-11.781	1.77364	-10.026	1.775	-9.115
0.71	-14.2103	1.42111	-11.5464	1.77503	-9.9165	1.77641	-9.01917
0.71057	-14.2583	1.42222	-11.3627	1.77639	-9.8167	1.7778	-9.24167
0.71111	-14.2366	1.42333	-11.1766	1.77778	-9.6888	1.77918	-9.17417
0.71169	-14.1669	1.42444	-11.0389	1.77918	-10.347	1.78056	-9.23167
0.71225	-14.0789	1.42556	-10.8833	1.78058	-10.183	1.78198	-9.1275
0.7128	-14.0446	1.42667	-10.7609	1.78196	-10.018	1.78336	-8.8825
0.71335	-14.0229	1.42778	-10.9063	1.78335	-9.9548	1.78473	-9.00167
0.71389	-13.9566	1.42889	-12.0411	1.78472	-9.8133	1.78612	-9.37917
0.71447	-13.8034	1.43	-11.837	1.78613	-9.6615	1.78753	-9.2825
0.71502	-13.9131	1.43111	-11.6152	1.78751	-10.278	1.78891	-9.16667
0.71557	-13.7429	1.43222	-11.4239	1.78891	-10.301	1.79029	-9.18
0.71614	-13.7291	1.43333	-11.2582	1.79029	-10.07	1.79168	-9.04833
0.71669	-13.5943	1.43444	-11.0746	1.79168	-9.9788	1.79308	-8.965
0.71722	-13.7246	1.43556	-10.9445	1.79307	-9.8379	1.79447	-9.23583
0.7178	-13.6983	1.43667	-10.8298	1.79446	-9.7599	1.79586	-9.3025
0.71833	-13.6194	1.43778	-10.6793	1.79584	-10.351	1.79725	-9.2575
0.71891	-13.5714	1.43889	-11.401	1.79724	-10.288	1.79864	-9.16417
0.71946	-13.5497	1.44	-11.9314	1.79863	-10.159	1.80001	-9.20167
0.72001	-13.5497	1.44111	-11.7019	1.80002	-10.049	1.80139	-9.11583
0.72056	-13.4629	1.44222	-11.4928	1.80139	-9.9685	1.80278	-9.00167
0.72112	-13.528	1.44333	-11.3143	1.80278	-9.775	1.80418	-9.39833
0.72167	-13.296	1.44444	-11.1536	1.80419	-9.5712	1.80557	-9.32083
0.72223	-13.3623	1.44556	-10.9955	1.80557	-10.377	1.80694	-9.21917
0.72279	-13.4446	1.44667	-10.8553	1.80697	-10.234	1.80837	-9.19083
0.72336	-13.3486	1.44778	-10.738	1.80834	-10.097	1.80975	-9.10167
0.72391	-13.3006	1.44889	-10.7686	1.80975	-9.9234	1.81111	-9.03333
0.72444	-13.2389	1.45	-12.0028	1.81114	-9.7449	1.81252	-9.29667
0.725	-13.1863	1.45111	-11.8141	1.81252	-9.6088	1.81389	-9.24667
0.72558	-13.2	1.45222	-11.5948	1.81391	-10.3	1.81529	-9.23083
0.72611	-13.1349	1.45333	-11.378	1.81528	-10.265	1.81671	-9.21833
0.72669	-13.4709	1.45444	-11.2097	1.81669	-10.167	1.81806	-9.13417
0.72724	-13.5063	1.45556	-11.0644	1.81807	-10.1	1.81944	-9.37833
0.7278	-13.4183	1.45667	-10.8986	1.81944	-9.9158	1.82084	-9.38333
0.72835	-13.2789	1.45778	-10.7609	1.82085	-9.7538	1.82224	-9.3
0.7289	-13.3223	1.45889	-10.6615	1.82223	-10.384	1.82363	-9.23
0.72946	-13.2914	1.46	-11.276	1.82364	-10.273	1.82502	-9.22
0.73001	-13.2171	1.46111	-11.9263	1.82502	-10.195	1.8264	-9.10583
0.73057	-13.2309	1.46222	-11.6764	1.8264	-9.9924	1.82778	-8.99417
0.73113	-13.1349	1.46333	-11.4545	1.82781	-9.9042	1.82917	-9.455
0.73168	-13.1211	1.46444	-11.2786	1.82919	-9.7907	1.83059	-9.425
0.73224	-13.104	1.46556	-11.1052	1.83057	-9.7271	1.83194	-9.32
0.73279	-12.9417	1.46667	-10.9496	1.83197	-10.282	1.83333	-9.22417
0.73333	-13.0069	1.46778	-10.84	1.83335	-10.185	1.83473	-9.20583
0.73389	-12.9371	1.46889	-10.6946	1.83473	-10.171	1.83611	-9.08417
0.73445	-12.9771	1.47	-10.5952	1.83611	-9.9863	1.83753	-9.39667
0.73503	-12.92	1.47111	-11.9161	1.83753	-9.8495	1.83889	-9.46
0.73557	-12.9371	1.47222	-11.8192	1.83891	-9.6806	1.84031	-9.38917
0.73611	-12.8023	1.47333	-11.5999	1.84029	-10.405	1.84168	-9.38583
0.73669	-12.7886	1.47444	-11.3959	1.84169	-10.327	1.84307	-9.2175
0.73722	-12.7714	1.47556	-11.1842	1.84306	-10.187	1.84446	-9.195
0.73778	-12.736	1.47667	-11.0236	1.84447	-10.07	1.84584	-9.37333
0.73836	-12.8411	1.47778	-10.8986	1.84586	-9.9199	1.84723	-9.36417
0.73889	-12.7577	1.47889	-10.7609	1.84723	-9.7203	1.84863	-9.2225
0.73946	-12.7051	1.48	-10.6564	1.84861	-10.306	1.85	-9.26
0.74001	-12.6834	1.48111	-10.9573	1.85	-10.315	1.8514	-9.19333
0.74057	-12.8766	1.48222	-11.8855	1.85139	-10.206	1.85278	-9.075
0.74113	-12.8366	1.48333	-11.6994	1.85279	-9.9685	1.85418	-8.9425
0.74168	-12.832	1.48444	-11.4775	1.85419	-9.8762	1.85559	-9.34167
0.74224	-12.8766	1.48556	-11.2837	1.85556	-9.8167	1.85695	-9.3325
0.74279	-12.8411	1.48667	-11.1205	1.85694	-10.276	1.85834	-9.2975
0.74337	-12.824	1.48778	-10.9216	1.85836	-10.383	1.85973	-9.25417
0.74389	-12.7577	1.48889	-10.8425	1.85973	-10.239	1.86112	-9.09167
0.74445	-12.8674	1.49	-10.7048	1.86113	-10.069	1.86251	-9.035
0.74502	-12.9063	1.49111	-10.5875	1.8625	-9.9781	1.8639	-9.41
0.74557	-12.9063	1.49222	-11.3143	1.86392	-9.8372	1.86528	-9.38667
0.74613	-12.9154	1.49333	-11.7707	1.86528	-9.7196	1.86667	-9.305
0.74668	-12.7977	1.49444	-11.5565	1.86667	-10.279	1.86807	-9.23833
0.74723	-12.6834	1.49556	-11.3398	1.86806	-10.243	1.86945	-9.1975
0.74781	-12.6834	1.49667	-11.1995	1.86947	-10.103	1.87085	-9.12167
0.74834	-12.5703	1.49778	-11.0261	1.87085	-9.9945	1.87223	-9.3775
0.74889	-12.6	1.49889	-10.8833	1.87224	-9.7818	1.87362	-9.3325
0.74947	-12.5177	1.5	-10.7405	1.87361	-9.6252	1.87501	-9.31917
0.75	-12.4606	1.50111	-10.6385	1.87502	-10.235	1.8764	-9.30083
0.75056	-12.3863	1.50222	-10.5569	1.87639	-10.259	1.87779	-9.1125
0.75111	-12.3943	1.50333	-11.7631	1.87779	-10.138	1.87919	-9.10083
0.75167	-12.4777	1.50444	-11.684	1.87918	-9.9712	1.88056	-9.355
0.75225	-12.5257	1.50556	-11.4596	1.88057	-9.9364	1.88195	-9.40167
0.75278	-12.4697	1.50667	-11.2913	1.88195	-9.7408	1.88336	-9.3025
0.75334	-12.4994	1.50778	-11.1052	1.88336	-9.5979	1.88473	-9.3025
0.75389	-12.4731	1.50889	-10.942	1.88474	-10.306	1.88612	-9.18083
0.75445	-12.3817	1.51	-10.8017	1.88611	-10.148	1.88751	-9.135
0.755	-12.3463	1.51111	-10.6462	1.8875	-10.017	1.88891	-9.43583
0.75559	-12.208	1.51222	-10.5493	1.88891	-9.9213	1.89031	-9.45
0.75611	-12.1406	1.51333	-10.9343	1.89029	-9.7825	1.89168	-9.34
0.7567	-12.2103	1.51444	-11.7657	1.8917	-9.6786	1.89309	-9.29917
0.75724	-12.1269	1.51556	-11.5668	1.89306	-10.338	1.89446	-9.235
0.75781	-12.0743	1.51667	-11.3576	1.89446	-10.247	1.89583	-9.10333
0.75834	-12.0594	1.51778	-11.2046	1.89584	-10.092	1.89724	-9.14167
0.75889	-12.0583	1.51889	-11.044	1.89724	-9.8905	1.89862	-9.47083
0.75945	-12.0514	1.52	-10.8884	1.89864	-9.827	1.90001	-9.38583
0.76	-12.2126	1.52111	-10.7711	1.90003	-9.7613	1.9014	-9.3275
0.76056	-12.1543	1.52222	-10.6411	1.90141	-10.228	1.90279	-9.28333
0.76113	-12.0343	1.52333	-10.5518	1.90279	-10.305	1.90418	-9.20167
0.76168	-12.0686	1.52444	-11.3449	1.90418	-10.213	1.90558	-9.07083
0.76226	-11.9954	1.52556	-11.7044	1.90558	-10.021	1.90696	-9.2875
0.76278	-11.9634	1.52667	-11.4877	1.90696	-9.8721	1.90837	-9.26667
0.76334	-11.9611	1.52778	-11.2684	1.90835	-9.7148	1.90975	-9.28583
0.7639	-11.8971	1.52889	-11.1179	1.90973	-9.6608	1.91112	-9.09833
0.76446	-11.8491	1.53	-10.9496	1.91113	-10.228	1.91251	-9.14167
0.76502	-15.2034	1.53111	-10.8221	1.91252	-10.172	1.91389	-8.95417
0.76557	-15.1074	1.53222	-10.6972	1.91392	-10.098	1.91529	-9.35083
0.76613	-14.9063	1.53333	-10.5646	1.9153	-9.9582	1.91669	-9.2425
0.76667	-14.9109	1.53444	-10.483	1.9167	-9.7907	1.91807	-9.16917
0.76723	-14.9326	1.53556	-11.4137	1.91807	-9.7148	1.91946	-9.23917
0.76779	-14.8194	1.53667	-11.628	1.91946	-10.239	1.92086	-9.16167
0.76835	-14.8149	1.53778	-11.4188	1.92084	-10.261	1.92222	-9.35583
0.76891	-14.7143	1.53889	-11.2225	1.92224	-10.161	1.92362	-9.39
0.76946	-14.6091	1.54	-11.0618	1.92364	-9.9446	1.92502	-9.21167
0.77001	-14.6526	1.54111	-10.8935	1.92501	-9.8208	1.9264	-9.29
0.77059	-14.6263	1.54222	-10.766	1.9264	-9.6751	1.92778	-9.2025
0.77112	-15.0766	1.54333	-10.6232	1.92781	-9.6587	1.92918	-9.18333
0.77167	-15.2126	1.54444	-10.4957	1.92919	-10.328	1.93057	-9.05917
0.77225	-15.0206	1.54556	-10.6232	1.93057	-10.209	1.93196	-9.42
0.77278	-14.9063	1.54667	-11.73	1.93196	-10.043	1.93336	-9.29167
0.77334	-14.8754	1.54778	-11.5591	1.93335	-9.9241	1.93474	-9.23667
0.77389	-14.8194	1.54889	-11.35	1.93474	-9.8584	1.93614	-9.17917
0.77448	-14.8057	1.55	-11.1715	1.93613	-9.6382	1.93753	-9.12167
0.77501	-14.7223	1.55111	-11.0006	1.93752	-10.321	1.93892	-9.05917
0.77556	-14.7531	1.55222	-10.8374	1.93891	-10.245	1.94029	-9.33917
0.77611	-14.6263	1.55333	-10.7048	1.94029	-10.081	1.9417	-9.29
0.77667	-14.456	1.55444	-10.5952	1.94168	-10.055	1.94307	-9.23917
0.77726	-14.3726	1.55556	-10.4753	1.94306	-9.8413	1.94448	-9.15583
0.77781	-14.3291	1.55667	-10.8527	1.94448	-9.7442	1.94583	-9.1
0.77834	-14.2549	1.55778	-11.6458	1.94585	-10.003	1.94724	-9.42417
0.77889	-14.3109	1.55889	-11.4571	1.94722	-10.322	1.94864	-9.49917
0.77945	-14.1977	1.56	-11.2556	1.94864	-10.18	1.95002	-9.395
0.78	-14.1017	1.56111	-11.0771	1.95002	-10.056	1.95142	-9.26833
0.78058	-14.1097	1.56222	-10.9343	1.9514	-9.9117	1.95281	-9.27917
0.78113	-13.9657	1.56333	-10.7966	1.9528	-9.7681	1.95417	-9.1875
0.78167	-13.856	1.56444	-10.6666	1.95418	-9.6068	1.95557	-9.50917
0.78223	-13.8297	1.56556	-10.5391	1.95557	-10.272	1.95696	-9.39833
0.78281	-13.8514	1.56667	-10.4371	1.95696	-10.174	1.95835	-9.39417
0.78334	-13.7646	1.56778	-11.225	1.95835	-10.082	1.95974	-9.35083
0.7839	-13.6903	1.56889	-11.9391	1.95975	-9.9453	1.96112	-9.21417
0.78445	-13.6857	1.57	-11.7529	1.96113	-9.8516	1.96252	-9.10167
0.78501	-13.6069	1.57111	-11.5004	1.96251	-9.6307	1.96391	-9.40083
0.78559	-13.5451	1.57222	-11.2939	1.9639	-10.286	1.96528	-9.40833
0.78612	-13.5371	1.57333	-11.1154	1.96529	-10.232	1.96667	-9.36417
0.7867	-13.3794	1.57444	-10.9343	1.96668	-10.167	1.96806	-9.28417
0.78724	-13.344	1.57556	-10.8068	1.96809	-9.9993	1.96946	-9.26083
0.78779	-13.3314	1.57667	-10.6895	1.96947	-9.8352	1.97085	-9.17583
0.78833	-13.2697	1.57778	-10.5799	1.97084	-9.7155	1.97222	-9.42
0.78891	-13.2217	1.57889	-11.554	1.97224	-9.628	1.97363	-9.37
0.78947	-13.1646	1.58	-11.8345	1.97364	-10.275	1.975	-9.39417
0.79	-13.3314	1.58111	-11.6305	1.975	-10.232	1.97639	-9.37167
0.79056	-13.2389	1.58222	-11.4086	1.97639	-10.076	1.97778	-9.2525
0.79111	-13.0949	1.58333	-11.2454	1.9778	-9.8666	1.9792	-9.10417
0.79169	-13.0331	1.58444	-11.0848	1.97917	-9.7709	1.98056	-9.40917
0.79224	-12.9771	1.58556	-10.919	1.98057	-9.6533	1.98196	-9.46833
0.7928	-12.9509	1.58667	-10.7813	1.98197	-10.248	1.98334	-9.36
0.79336	-12.968	1.58778	-10.6717	1.98334	-10.222	1.98474	-9.25917
0.79391	-12.8766	1.58889	-10.5697	1.98473	-10.057	1.98613	-9.27583
0.79445	-12.8103	1.59	-11.707	1.98612	-9.937	1.98751	-9.48917
0.79501	-12.7497	1.59111	-11.781	1.9875	-9.8181	1.98891	-9.44083
0.79557	-14.416	1.59222	-11.5565	1.98891	-9.6519	1.9903	-9.43667
0.79613	-14.3074	1.59333	-11.3347	1.99029	-10.094	1.99169	-9.41083
0.79668	-14.1543	1.59444	-11.1587	1.99169	-10.224	1.99308	-9.32333
0.79724	-14.136	1.59556	-10.9726	1.99307	-10.174	1.99445	-9.2575
0.79779	-13.9394	1.59667	-10.817	1.99446	-9.9623	1.99584	-9.41
0.79834	-14.0446	1.59778	-10.6921	1.99585	-9.9282	1.99723	-9.3875
0.7989	-13.9611	1.59889	-10.5544	1.99723	-9.736	1.99861	-9.34583
0.79945	-13.9703	1.6	-10.4728	1.99861	-9.5828	2	-9.29667
0.80001	-13.7726	1.60111	-11.8345	2.00002	-10.347	2.0014	-9.18667
0.80057	-13.8514	1.60222	-11.6968	2.0014	-10.26	2.00278	-9.15167
0.80113	-13.76	1.60333	-11.4749	2.0028	-10.194	2.00418	-9.54083
0.80168	-13.7863	1.60444	-11.2684	2.00417	-9.9623	2.00557	-9.35167
0.80223	-13.6069	1.60556	-11.072	2.00557	-9.8208	2.00694	-9.32
0.8028	-13.664	1.60667	-10.9037	2.00695	-9.7531	2.00835	-9.325
0.80336	-13.6286	1.60778	-10.7533	2.00835	-10.109	2.00974	-9.18083
0.80391	-13.5371	1.60889	-10.6232	2.00974	-10.267	2.01113	-9.4575
0.80447	-13.5634	1.61	-10.5085	2.01112	-10.194	2.01251	-9.36083
0.80501	-13.4537	1.61111	-10.5697	2.0125	-10.025	2.01389	-9.35917
0.80557	-13.4491	1.61222	-11.8829	2.01391	-9.907	2.01531	-9.25083
0.80613	-13.432	1.61333	-11.7427	2.01528	-9.7599	2.01669	-9.19333
0.80667	-13.4057	1.61444	-11.503	2.01667	-9.6136	2.01807	-9.20417
0.80723	-13.4229	1.61556	-11.2913	2.01807	-10.304	2.01945	-9.50333
0.8078	-13.3006	1.61667	-11.0975	2.01945	-10.218	2.02084	-9.3725
0.80837	-13.2309	1.61778	-10.9445	2.02086	-10.122	2.02223	-9.3525
0.80891	-13.2651	1.61889	-10.8068	2.02224	-9.8892	2.02365	-9.3175
0.80947	-13.1166	1.62	-10.6793	2.02362	-9.8468	2.02502	-9.22583
0.81002	-13.2309	1.62111	-10.5799	2.02502	-9.6122	2.02639	-9.43083
0.81058	-13.1909	1.62222	-10.8986	2.02641	-9.5452	2.0278	-9.505
0.81115	-13.104	1.62333	-11.8804	2.02778	-10.25	2.02917	-9.3575
0.81168	-13.016	1.62444	-11.684	2.02918	-10.17	2.03058	-9.40167
0.81226	-12.9817	1.62556	-11.4418	2.03058	-10.02	2.03197	-9.25333
0.81279	-12.968	1.62667	-11.248	2.03196	-9.8618	2.03336	-9.18333
0.81336	-13.248	1.62778	-11.0797	2.03336	-9.8235	2.03473	-9.435
0.81391	-13.0857	1.62889	-10.9267	2.03473	-9.6177	2.03614	-9.40167
0.81446	-13.2309	1.63	-10.7941	2.03611	-10.291	2.03751	-9.39167
0.815	-13.1166	1.63111	-10.6564	2.03752	-10.279	2.0389	-9.40667
0.81557	-12.9634	1.63222	-10.5391	2.03889	-10.133	2.04031	-9.28667
0.81615	-12.9771	1.63333	-11.0746	2.04028	-9.948	2.04168	-9.48667
0.81668	-12.9326	1.63444	-11.8166	2.04169	-9.8399	2.04308	-9.52583
0.81726	-12.9634	1.63556	-11.605	2.04306	-9.7121	2.04447	-9.43583
0.81779	-12.8366	1.63667	-11.3857	2.04447	-9.591	2.04585	-9.30333
0.81836	-12.832	1.63778	-11.2072	2.04586	-10.305	2.04724	-9.30583
0.81891	-12.8366	1.63889	-11.0287	2.04726	-10.167	2.04862	-9.56083
0.81948	-12.7234	1.64	-10.8655	2.04861	-10.028	2.05002	-9.48583
0.82002	-12.6446	1.64111	-10.7176	2.05	-9.9494	2.05142	-9.55583
0.82058	-12.6663	1.64222	-10.5799	2.05141	-9.7784	2.05281	-9.40417
0.82114	-12.6	1.64333	-10.4702	2.0528	-9.5903	2.05418	-9.34667
0.82169	-12.6229	1.64444	-11.3041	2.05419	-10.277	2.05557	-9.54833
0.82225	-12.6091	1.64556	-11.7197	2.05556	-10.232	2.05698	-9.4525
0.8228	-12.5703	1.64667	-11.5106	2.05697	-10.033	2.05836	-9.46583
0.82334	-12.4251	1.64778	-11.2811	2.05833	-10.027	2.05974	-9.38667
0.8239	-12.544	1.64889	-11.0669	2.05974	-9.8317	2.06112	-9.39333
0.82446	-15.4011	1.65	-10.9445	2.06113	-9.7018	2.06254	-9.29167
0.825	-15.2606	1.65111	-10.8043	2.06251	-9.4652	2.06391	-9.69
0.82558	-15.1474	1.65222	-10.6462	2.0639	-10.243	2.06529	-9.48917
0.82612	-14.8937	1.65333	-10.5391	2.06529	-10.205	2.0667	-9.45833
0.82668	-14.8057	1.65444	-10.3937	2.06667	-10.029	2.06807	-9.32667
0.82726	-14.7749	1.65556	-11.6356	2.06807	-9.9145	2.06946	-9.375
0.82779	-14.8103	1.65667	-11.5795	2.06947	-9.7504	2.07085	-9.56917
0.82837	-14.6617	1.65778	-11.3678	2.07085	-9.6129	2.07222	-9.59667
0.82889	-14.8274	1.65889	-11.1664	2.07223	-10.312	2.07363	-9.54167
0.82947	-14.8011	1.66	-11.0032	2.07363	-10.246	2.075	-9.38833
0.83001	-14.7703	1.66111	-10.8706	2.07502	-10.064	2.0764	-9.3
0.83056	-14.7143	1.66222	-10.715	2.07641	-10.006	2.0778	-9.24917
0.83114	-14.6137	1.66333	-10.5977	2.07778	-9.8228	2.07918	-9.45833
0.83169	-14.4514	1.66444	-10.4779	2.07918	-9.6416	2.08058	-9.29333
0.83224	-14.5737	1.66556	-10.4371	2.08058	-10.098	2.08196	-9.37167
0.83279	-14.4777	1.66667	-11.7044	2.08196	-10.25	2.08335	-9.25833
0.83335	-14.3246	1.66778	-11.5464	2.08337	-10.158	2.08473	-9.19417
0.83391	-14.3943	1.66889	-11.3194	2.08474	-10.023	2.08611	-9.47167
0.83447	-14.5166	1.67	-11.1154	2.08614	-9.909	2.0875	-9.3525
0.83503	-14.5566	1.67111	-10.9343	2.0875	-9.736	2.08891	-9.44167
0.83558	-14.5737	1.67222	-10.7992	2.08891	-9.6471	2.09028	-9.32417
0.83611	-14.5566	1.67333	-10.6946	2.09029	-10.267	2.09168	-9.315
0.83669	-14.4777	1.67444	-10.5646	2.09167	-10.173	2.09306	-9.41083
0.83724	-14.4423	1.67556	-10.4524	2.09307	-10.079	2.09446	-9.49833
0.83779	-14.3817	1.67667	-10.4779	2.09445	-9.9507	2.09584	-9.47083
0.83836	-14.272	1.67778	-11.707	2.09586	-9.8099	2.09724	-9.36083
0.8389	-14.2674	1.67889	-11.5259	2.09724	-9.7216	2.09862	-9.23083
0.83947	-14.2366	1.68	-11.3372	2.09863	-9.6115	2.10002	-9.21417
0.84003	-14.0446	1.68111	-11.1511	2.10004	-10.237	2.10139	-9.5075
0.84056	-14.04	1.68222	-10.9751	2.10142	-10.178	2.1028	-9.34417
0.84113	-14.0354	1.68333	-10.817	2.10278	-10.109	2.10418	-9.40083
0.84171	-14.0926	1.68444	-10.6997	2.10419	-10.019	2.10556	-9.31417
0.84222	-14.3943	1.68556	-10.585	2.10558	-9.7763	2.10696	-9.225
0.84281	-14.2937	1.68667	-10.5008	2.10697	-9.7025	2.10834	-9.51333
0.84336	-14.3463	1.68778	-10.483	2.10836	-10.352	2.10974	-9.43083
0.8439	-14.3337	1.68889	-11.679	2.10975	-10.343	2.11114	-9.38083
0.84448	-14.2549	1.69	-11.5158	2.11112	-10.129	2.11253	-9.3475
0.84501	-14.2766	1.69111	-11.2837	2.11251	-9.974	2.11392	-9.305
0.84557	-14.2103	1.69222	-11.1052	2.1139	-9.8126	2.1153	-9.55417
0.84615	-14.1051	1.69333	-11.2378	2.11528	-9.71	2.11669	-9.44167
0.84668	-14.0926	1.69444	-11.1205	2.11669	-9.5979	2.11807	-9.435
0.84724	-14.128	1.69556	-11.0261	2.11808	-10.363	2.11944	-9.3475
0.84781	-14.1051	1.69667	-10.9037	2.11944	-10.271	2.12085	-9.3375
0.84834	-14.0274	1.69778	-10.7915	2.12086	-10.096	2.12222	-9.51583
0.84891	-14.0354	1.69889	-10.9981	2.12223	-9.974	2.12363	-9.44417
0.84946	-14.0617	1.7	-11.9875	2.12363	-9.775	2.12502	-9.46417
0.85003	-14.0354	1.70111	-11.8064	2.125	-9.6929	2.12641	-9.35583
0.85058	-13.9966	1.70222	-11.5999	2.1264	-10.302	2.12779	-9.31833
0.85114	-14.0183	1.70333	-11.3933	2.12782	-10.259	2.12919	-9.56333
0.85168	-14.0091	1.70444	-11.2276	2.12918	-10.167	2.13059	-9.545
0.85223	-13.9257	1.70556	-11.0516	2.13058	-9.9801	2.13196	-9.4775
0.8528	-13.9966	1.70667	-10.9139	2.13195	-9.8693	2.13335	-9.32417
0.85336	-13.9874	1.70778	-10.7966	2.13336	-9.7415	2.13473	-9.33
0.85391	-13.9131	1.70889	-10.687	2.13473	-10.273	2.13614	-9.4775
0.85446	-13.9486	1.71	-10.9012	2.13613	-10.358	2.1375	-9.55667
0.85503	-13.8606	1.71111	-11.911	2.13752	-10.231	2.13889	-9.51167
0.8556	-13.7817	1.71222	-11.7197	2.1389	-10.122	2.14029	-9.46667
0.85611	-13.7474	1.71333	-11.5361	2.14029	-9.9986	2.14167	-9.34917
0.85669	-13.6949	1.71444	-11.2837	2.1417	-9.7839	2.14308	-9.5075
0.85723	-13.6766	1.71556	-11.1485	2.14308	-9.6922	2.14445	-9.515
0.8578	-13.6766	1.71667	-10.9904	2.14447	-10.415	2.14586	-9.4625
0.85836	-13.6423	1.71778	-10.8527	2.14585	-10.285	2.14723	-9.42083
0.85892	-13.6194	1.71889	-10.7252	2.14722	-10.198	2.14863	-9.2975
0.85945	-13.6457	1.72	-10.6232	2.14863	-10.005	2.15001	-9.495
0.86	-13.6857	1.72111	-10.5314	2.15003	-9.8946	2.15141	-9.53583
0.86056	-13.6069	1.72222	-11.8523	2.15139	-9.7791	2.15278	-9.4175
0.86115	-13.432	1.72333	-11.6713	2.15278	-10.353	2.15418	-9.46583
0.86168	-13.3966	1.72444	-11.4953	2.15418	-10.351	2.15557	-9.35
0.86224	-13.3051	1.72556	-11.2709	2.15558	-10.198	2.15697	-9.60333
0.86279	-13.2	1.72667	-11.123	2.15695	-10.018	2.15836	-9.54083
0.86335	-13.2046	1.72778	-10.9471	2.15836	-9.8399	2.15975	-9.56917
0.86389	-13.1303	1.72889	-10.8145	2.15972	-9.7278	2.16113	-9.38833
0.86447	-13.0731	1.73	-10.6666	2.16113	-10.254	2.16252	-9.385
0.86501	-13.2126	1.73111	-10.5646	2.16253	-10.512	2.1639	-9.61417
0.86557	-13.2354	1.73222	-10.4498	2.16392	-10.311	2.1653	-9.6225
0.86613	-13.16	1.73333	-11.6713	2.16528	-10.122	2.16668	-9.535
0.8667	-13.0903	1.73444	-11.6509	2.16669	-10.033	2.16809	-9.49833
0.86724	-13.952	1.73556	-11.4571	2.16809	-9.844	2.16947	-9.37
0.86779	-13.9829	1.73667	-11.2582	2.16945	-9.6772	2.17084	-9.54417
0.86836	-13.9783	1.73778	-11.1052	2.17087	-10.368	2.17223	-9.66083
0.86889	-13.7954	1.73889	-10.9114	2.17223	-10.333	2.17363	-9.50667
0.86946	-13.848	1.74	-10.7635	2.17363	-10.151	2.17501	-9.37667
0.87002	-13.8606	1.74111	-10.6513	2.17503	-10.061	2.17642	-9.27417
0.87057	-13.6686	1.74222	-10.534	2.17639	-9.9206	2.1778	-9.5675
0.87114	-13.8914	1.74333	-10.4549	2.17778	-9.7285	2.17918	-9.58167
0.8717	-13.8697	1.74444	-11.7427	2.17918	-10.365	2.18058	-9.45083
0.87226	-13.808	1.74556	-11.6356	2.18057	-10.33	2.18195	-9.43083
0.87278	-13.9223	1.74667	-11.4265	2.18197	-10.183	2.18336	-9.28917
0.87334	-15.112	1.74778	-11.2327	2.18335	-10.064	2.18473	-9.5575
0.87392	-14.9806	1.74889	-11.0465	2.18472	-9.9405	2.18614	-9.55417
0.87448	-14.744	1.75	-10.8884	2.18613	-9.8208	2.18751	-9.56417
0.87503	-14.7143	1.75111	-10.7558	2.1875	-9.6539	2.18889	-9.385
0.87556	-14.648	1.75222	-10.6232	2.1889	-10.266	2.19029	-9.315
0.87614	-14.5646	1.75333	-10.4957	2.19028	-10.239	2.19169	-9.26667
0.8767	-14.688	1.75444	-10.6003	2.19167	-10.142	2.19307	-9.66083
0.87725	-14.6	1.75556	-11.7197	2.19307	-10.026	2.19444	-9.545
0.87778	-14.6137	1.75667	-11.5565	2.19445	-9.8037	2.19586	-9.48333
0.87836	-14.5691	1.75778	-11.3602	2.19584	-9.7497	2.19725	-9.40333
0.8789	-14.5086	1.75889	-11.1638	2.19723	-10.306	2.19863	-9.41917
0.87946	-14.4869	1.76	-10.9777	2.19865	-10.242	2.20001	-9.56333
0.88002	-14.4114	1.76111	-10.8145	2.2	-10.252	2.20141	-9.61833
0.88058	-14.3817	1.76222	-10.6793	2.20139	-10.051	2.2028	-9.54
0.88114	-14.2457	1.76333	-10.5238	2.20278	-9.8755	2.20418	-9.365
0.88167	-14.2937	1.76444	-10.4345	2.20417	-9.7798	2.20558	-9.5325
0.88223	-14.2103	1.76556	-10.585	2.20559	-9.6382	2.20696	-9.56583
0.88279	-14.2366	1.76667	-11.6866	2.20695	-10.329	2.20834	-9.47333
0.88334	-14.0971	1.76778	-11.5055	2.20836	-10.286	2.20973	-9.39833
0.88392	-14.0834	1.76889	-11.3092	2.20974	-10.061	2.21111	-9.425
0.88446	-14.0274	1.77	-11.1383	2.21113	-9.9411	2.21251	-9.73583
0.88503	-14.0446	1.77111	-10.9598	2.21251	-9.7647	2.21389	-9.65333
0.88558	-14.0446	1.77222	-10.817	2.2139	-9.7189	2.21528	-9.52583
0.88614	-14.1543	1.77333	-10.6768	2.2153	-10.311	2.21668	-9.51083
0.88667	-14.04	1.77444	-10.5289	2.21669	-10.294	2.21806	-9.4675
0.88725	-14.0274	1.77556	-10.4116	2.21806	-10.198	2.21946	-9.635
0.88781	-13.9394	1.77667	-10.4626	2.21946	-9.9747	2.22084	-9.66833
0.88837	-13.9874	1.77778	-11.6509	2.22083	-9.8181	2.22224	-9.60333
0.8889	-14.0309	1.77889	-11.4877	2.22225	-9.7257	2.22361	-9.57333
0.88947	-13.896	1.78	-11.2709	2.22361	-10.065	2.22502	-9.39083
0.89003	-13.9874	1.78111	-11.1205	2.22502	-10.241	2.22639	-9.44917
0.89058	-13.8914	1.78222	-10.9445	2.22639	-10.166	2.2278	-9.65583
0.89113	-14.6617	1.78333	-10.8017	2.2278	-10.016	2.2292	-9.63917
0.8917	-14.6263	1.78444	-10.6411	2.22918	-9.909	2.23057	-9.48167
0.89224	-14.6263	1.78556	-10.5059	2.23056	-9.7189	2.23196	-9.43333
0.89278	-14.5566	1.78667	-10.4396	2.23195	-9.602	2.23335	-9.35833
0.89334	-14.4869	1.78778	-10.5518	2.23335	-10.247	2.23473	-9.7575
0.89392	-14.3154	1.78889	-11.6509	2.23473	-10.158	2.23611	-9.6025
0.89446	-14.4377	1.79	-11.4775	2.23611	-10.038	2.23751	-9.50083
0.89502	-14.32	1.79111	-11.2633	2.23751	-9.909	2.23891	-9.465
0.89556	-14.3509	1.79222	-11.095	2.23891	-9.7948	2.24028	-9.72083
0.89612	-14.2411	1.79333	-10.9573	2.24029	-9.6717	2.24167	-9.66333
0.89668	-14.3029	1.79444	-10.7966	2.24167	-10.205	2.24306	-9.62917
0.89724	-14.1931	1.79556	-10.6691	2.24306	-10.24	2.24444	-9.50833
0.89779	-14.0709	1.79667	-10.5493	2.24449	-10.083	2.24584	-9.44917
0.89833	-14.0446	1.79778	-10.4473	2.24584	-9.9918	2.24724	-9.715
0.8989	-14.0091	1.79889	-10.5518	2.24724	-9.8618	2.24863	-9.6975
0.89945	-13.8743	1.8	-11.6509	2.24862	-9.8174	2.25002	-9.68167
0.90002	-13.9749	1.80111	-11.4775	2.25001	-10.379	2.25139	-9.74833
0.90058	-13.6903	1.80222	-11.2837	2.25139	-10.367	2.25278	-9.7175
0.90113	-13.848	1.80333	-11.1052	2.25279	-10.29	2.25417	-9.965
0.90169	-13.848	1.80444	-10.9445	2.25417	-10.204	2.25559	-9.85417
0.90225	-13.7954	1.80556	-10.8068	2.25558	-10.04	2.25696	-9.87167
0.90279	-13.7337	1.80667	-10.6997	2.25695	-9.894	2.25835	-9.725
0.90335	-13.6686	1.80778	-10.5671	2.25834	-9.8187	2.25973	-9.67083
0.90389	-13.616	1.80889	-10.4422	2.25974	-10.449	2.26114	-9.99167
0.90446	-13.712	1.81	-10.33	2.26112	-10.283	2.2625	-9.875
0.90502	-13.5497	1.81111	-11.5234	2.26252	-10.104	2.26391	-9.92667
0.90556	-13.5806	1.81222	-11.4928	2.2639	-9.9897	2.2653	-9.80333
0.90614	-13.5943	1.81333	-11.3092	2.26529	-9.9083	2.26669	-10.03
0.90669	-13.4057	1.81444	-11.1358	2.26667	-9.7777	2.26806	-9.86833
0.90724	-13.4229	1.81556	-10.9751	2.26807	-10.408	2.26948	-9.90833
0.9078	-13.48	1.81667	-10.8221	2.26945	-10.35	2.27084	-9.90167
0.90833	-13.5234	1.81778	-10.7048	2.27085	-10.23	2.27223	-10.1517
0.9089	-13.616	1.81889	-10.5799	2.27223	-10.021	2.27362	-10.0242
0.90945	-13.4229	1.82	-10.46	2.27364	-9.8946	2.27502	-9.85667
0.91003	-13.432	1.82111	-10.3453	2.27503	-9.7593	2.27642	-9.77833
0.91059	-13.3223	1.82222	-11.35	2.2764	-9.5945	2.2778	-9.7475
0.91113	-13.2789	1.82333	-11.5234	2.27779	-10.398	2.27917	-9.9625
0.91168	-13.4183	1.82444	-11.3117	2.27917	-10.284	2.28056	-9.94333
0.91224	-13.2914	1.82556	-11.1307	2.28056	-10.114	2.28197	-9.8625
0.91278	-13.3794	1.82667	-10.9624	2.28196	-9.9664	2.28337	-9.68083
0.91334	-13.2789	1.82778	-10.8247	2.28333	-9.7832	2.28474	-9.67917
0.91391	-13.9829	1.82889	-10.7023	2.28473	-9.6758	2.28614	-9.95833
0.91447	-14.0617	1.83	-10.5518	2.28612	-10.397	2.2875	-9.8225
0.91502	-13.9486	1.83111	-10.4447	2.28751	-10.284	2.28891	-9.815
0.91558	-13.9657	1.83222	-10.3351	2.2889	-10.068	2.29031	-9.68083
0.91613	-13.9829	1.83333	-10.9624	2.29029	-10.019	2.29169	-9.93
0.91668	-13.9257	1.83444	-11.5464	2.29167	-9.8611	2.29307	-9.87083
0.91726	-13.7817	1.83556	-11.3321	2.29307	-9.7613	2.29447	-9.8625
0.9178	-13.7863	1.83667	-11.1409	2.29444	-10.422	2.29586	-9.8
0.91835	-13.6069	1.83778	-10.9955	2.29583	-10.246	2.29725	-9.64333
0.91889	-13.5943	1.83889	-10.8629	2.29723	-10.145	2.29861	-9.83417
0.91944	-13.6194	1.84	-10.7278	2.29863	-10.015	2.30003	-9.85417
0.92001	-13.5806	1.84111	-10.6003	2.30002	-9.868	2.30141	-9.835
0.92056	-13.5063	1.84222	-10.4906	2.3014	-9.6847	2.30278	-9.6975
0.92114	-13.4446	1.84333	-10.4141	2.3028	-10.219	2.30418	-9.6225
0.9217	-13.4229	1.84444	-10.7686	2.30419	-10.34	2.30556	-9.83
0.92224	-13.2834	1.84556	-11.6152	2.30557	-10.215	2.30694	-9.82
0.9228	-13.3886	1.84667	-11.4316	2.30696	-9.9972	2.30837	-9.72417
0.92335	-13.4274	1.84778	-11.2556	2.30834	-9.9288	2.30972	-9.62667
0.92391	-13.4149	1.84889	-11.0848	2.30973	-9.7599	2.31114	-9.78417
0.92446	-13.3749	1.85	-10.9496	2.31112	-9.5972	2.31252	-9.87333
0.92501	-13.2354	1.85111	-10.789	2.31251	-10.332	2.31393	-9.81083
0.92556	-13.1349	1.85222	-10.6742	2.31391	-10.269	2.31528	-9.64833
0.92612	-13.0823	1.85333	-10.5646	2.31528	-10.08	2.31671	-9.5975
0.92668	-13.0903	1.85444	-10.432	2.31669	-10.013	2.31808	-9.89083
0.92723	-12.8983	1.85556	-10.5391	2.31808	-9.7969	2.31944	-9.88167
0.9278	-13.016	1.85667	-11.5948	2.31946	-9.7011	2.32084	-9.79583
0.92836	-12.8194	1.85778	-11.4596	2.32085	-10.306	2.32223	-9.7525
0.92891	-12.7886	1.85889	-11.2811	2.32224	-10.3	2.32361	-9.61167
0.92947	-12.6617	1.86	-11.0975	2.32363	-10.192	2.32504	-9.8775
0.93002	-12.7269	1.86111	-10.9318	2.32502	-10.092	2.3264	-9.9625
0.93056	-13.8217	1.86222	-10.7941	2.3264	-9.9418	2.32779	-9.80667
0.93111	-13.7291	1.86333	-10.6691	2.32778	-9.7791	2.32921	-9.67917
0.93167	-13.6331	1.86444	-10.562	2.32918	-9.6724	2.3306	-9.62083
0.93222	-13.528	1.86556	-10.4473	2.33056	-10.367	2.33196	-9.90667
0.9328	-13.48	1.86667	-10.3325	2.33196	-10.297	2.33334	-9.83083
0.93334	-13.4537	1.86778	-11.5055	2.33335	-10.198	2.33474	-9.80417
0.93391	-14.8411	1.86889	-11.4418	2.33472	-9.9938	2.33611	-9.84167
0.93446	-14.8629	1.87	-11.2403	2.33611	-9.8482	2.33753	-9.63833
0.935	-15.0331	1.87111	-11.1052	2.33751	-9.684	2.33893	-9.89583
0.93557	-14.9109	1.87222	-10.9675	2.33891	-10.435	2.34028	-9.8725
0.93611	-14.8194	1.87333	-10.7941	2.34029	-10.287	2.34167	-9.8075
0.93669	-14.6789	1.87444	-10.6564	2.34167	-10.166	2.34307	-9.70833
0.93722	-14.6217	1.87556	-10.5365	2.34307	-10.007	2.34446	-9.58167
0.93778	-14.7794	1.87667	-10.4371	2.34448	-9.8249	2.34585	-9.91083
0.93835	-14.5783	1.87778	-10.2917	2.34585	-9.7463	2.34724	-9.88833
0.9389	-14.5691	1.87889	-11.327	2.34725	-10.378	2.34861	-9.77833
0.93946	-14.4731	1.88	-11.4137	2.34862	-10.37	2.35001	-9.76333
0.94001	-14.4343	1.88111	-11.2607	2.35002	-10.165	2.35139	-9.865
0.94056	-14.4297	1.88222	-11.1026	2.3514	-10.025	2.35278	-9.89833
0.94111	-14.4343	1.88333	-10.942	2.35278	-9.9623	2.35421	-9.81333
0.94168	-14.2286	1.88444	-10.8451	2.35417	-9.8112	2.35556	-9.73167
0.94223	-14.2674	1.88556	-10.7303	2.35559	-10.3	2.35696	-9.64583
0.94279	-14.2149	1.88667	-10.5977	2.35696	-10.388	2.35834	-9.8475
0.94335	-14.1189	1.88778	-10.4957	2.35835	-10.284	2.35973	-9.90583
0.94389	-14.0091	1.88889	-10.4014	2.35974	-10.09	2.36114	-9.795
0.94447	-13.896	1.89	-11.1358	2.36112	-9.9781	2.36254	-9.71167
0.94502	-13.9486	1.89111	-11.5438	2.36251	-9.8625	2.3639	-9.715
0.94556	-13.8743	1.89222	-11.3653	2.3639	-9.684	2.36531	-10.0175
0.94612	-13.8697	1.89333	-11.1536	2.36528	-10.465	2.36667	-9.95167
0.94668	-13.8914	1.89444	-10.9649	2.36669	-10.31	2.36807	-9.8975
0.94724	-13.7074	1.89556	-10.8298	2.36807	-10.19	2.36948	-9.75
0.9478	-13.7726	1.89667	-10.687	2.36949	-9.976	2.37086	-9.63333
0.94834	-13.7383	1.89778	-10.5875	2.37083	-9.9049	2.37224	-9.98583
0.94889	-13.6331	1.89889	-10.5034	2.37224	-9.777	2.37362	-9.89667
0.94947	-13.8777	1.9	-10.4014	2.37363	-10.454	2.375	-9.83667
0.95001	-13.8343	1.90111	-10.6207	2.37503	-10.303	2.37641	-9.84083
0.95058	-13.7646	1.90222	-11.6738	2.37641	-10.205	2.37779	-9.7175
0.95113	-13.7383	1.90333	-11.5336	2.37779	-10.049	2.37917	-9.97833
0.95167	-13.7383	1.90444	-11.3219	2.37919	-9.8919	2.38056	-9.89167
0.95224	-13.6423	1.90556	-11.1715	2.38057	-9.7852	2.38196	-9.86667
0.95279	-13.6194	1.90667	-11.0159	2.38194	-10.102	2.38336	-9.73833
0.95333	-13.5451	1.90778	-10.8527	2.38336	-10.272	2.38474	-9.81167
0.95392	-13.5189	1.90889	-10.7507	2.38473	-10.215	2.38613	-9.95833
0.95448	-13.4583	1.91	-10.6028	2.38612	-10.106	2.38752	-9.91167
0.95501	-13.5189	1.91111	-10.534	2.3875	-9.9049	2.38891	-9.83417
0.95558	-13.4629	1.91222	-10.9318	2.38891	-9.8413	2.3903	-9.68917
0.95611	-13.3394	1.91333	-12.5919	2.39028	-9.7196	2.39169	-9.59083
0.95669	-13.4274	1.91444	-12.37	2.3917	-10.389	2.39309	-9.815
0.95724	-13.344	1.91556	-12.1354	2.39308	-10.193	2.39445	-9.83083
0.95781	-13.4491	1.91667	-11.9646	2.39448	-10.135	2.39586	-9.7025
0.95835	-13.3531	1.91778	-11.7606	2.39584	-10.042	2.39726	-9.61333
0.95889	-13.1909	1.91889	-11.5846	2.39724	-9.8167	2.39863	-9.51
0.95946	-13.3131	1.92	-11.4316	2.39861	-9.7668	2.4	-9.865
0.96001	-13.3394	1.92111	-11.2811	2.40001	-10.362	2.40141	-9.84667
0.96056	-13.2389	1.92222	-11.1256	2.40141	-10.317	2.4028	-9.75333
0.96113	-13.1429	1.92333	-11.2633	2.4028	-10.209	2.40417	-9.7275
0.96169	-13.0731	1.92444	-12.4822	2.40419	-10.122	2.40558	-9.64083
0.96222	-13.0823	1.92556	-12.2731	2.40557	-9.844	2.40696	-9.88917
0.9628	-12.9509	1.92667	-12.0207	2.40697	-9.7463	2.40836	-9.83417
0.96336	-12.9817	1.92778	-11.7886	2.40836	-10.358	2.40973	-9.7325
0.9639	-15.5234	1.92889	-11.5948	2.40974	-10.258	2.41114	-9.64583
0.96445	-15.2217	1.93	-11.4061	2.41112	-10.183	2.41251	-9.54167
0.96501	-15.208	1.93111	-11.3117	2.4125	-10.055	2.41389	-9.88833
0.96556	-15.0766	1.93222	-11.2276	2.41391	-9.9343	2.41531	-9.88667
0.96613	-14.8846	1.93333	-11.0567	2.4153	-9.7948	2.41667	-9.70667
0.96667	-14.9497	1.93444	-11.5693	2.41668	-9.6533	2.41806	-9.70917
0.96725	-14.9063	1.93556	-12.3853	2.41808	-10.348	2.41944	-9.57583
0.96781	-14.7577	1.93667	-12.2374	2.41948	-10.277	2.42084	-9.96833
0.96834	-14.744	1.93778	-12.0895	2.42084	-10.07	2.42223	-9.93833
0.96889	-14.7314	1.93889	-11.8294	2.42224	-9.9432	2.42361	-9.85833
0.96947	-14.6046	1.94	-11.628	2.42362	-9.7593	2.425	-9.71333
0.97003	-14.6354	1.94111	-11.4698	2.42503	-9.6225	2.42639	-9.64917
0.97058	-14.6309	1.94222	-11.3372	2.42641	-10.317	2.42778	-9.99
0.97112	-14.464	1.94333	-11.2148	2.4278	-10.266	2.42917	-9.95
0.97168	-14.2674	1.94444	-11.0771	2.42919	-10.17	2.43057	-9.75833
0.97224	-14.272	1.94556	-12.0334	2.43058	-10.044	2.43194	-9.63917
0.97278	-14.224	1.94667	-12.3777	2.43195	-9.881	2.43333	-9.96917
0.97335	-14.1714	1.94778	-12.1584	2.43336	-9.7319	2.43472	-10.0067
0.9739	-14.0617	1.94889	-11.9646	2.43475	-10.353	2.43611	-9.91333
0.97445	-13.9829	1.95	-11.7657	2.43613	-10.302	2.43751	-9.79167
0.97501	-14.0274	1.95111	-11.6101	2.4375	-10.215	2.4389	-9.73417
0.97556	-13.8869	1.95222	-11.4494	2.43892	-10.051	2.44032	-9.92
0.97614	-13.9657	1.95333	-11.3092	2.4403	-9.9288	2.44171	-9.91167
0.97667	-14.1623	1.95444	-11.1766	2.44167	-9.7182	2.44306	-9.74583
0.97724	-14.0091	1.95556	-11.1536	2.44308	-10.238	2.44447	-9.68667
0.97778	-14.1714	1.95667	-12.5205	2.44446	-10.35	2.44584	-9.6125
0.97836	-13.8914	1.95778	-12.3216	2.44584	-10.184	2.44725	-9.8875
0.97892	-13.9006	1.95889	-12.0844	2.44725	-10.135	2.44862	-9.845
0.97947	-13.8869	1.96	-11.8447	2.44863	-9.9432	2.45	-9.70333
0.98003	-13.9131	1.96111	-11.6662	2.45	-9.896	2.45141	-9.5625
0.98057	-13.808	1.96222	-11.5055	2.45139	-9.6505	2.45279	-9.54417
0.98113	-13.7646	1.96333	-11.3321	2.45278	-10.33	2.45417	-9.83583
0.98168	-13.7771	1.96444	-11.2123	2.45417	-10.161	2.45557	-9.81667
0.98223	-13.5977	1.96556	-11.0746	2.45557	-10.131	2.45695	-9.7025
0.98279	-13.5543	1.96667	-11.5821	2.45696	-10.072	2.45834	-9.60417
0.98334	-13.5634	1.96778	-12.3777	2.45834	-9.87	2.45974	-9.51583
0.98392	-13.4537	1.96889	-12.1482	2.45975	-9.7599	2.46114	-9.90333
0.98447	-13.3966	1.97	-11.8779	2.46113	-10.394	2.46252	-9.89583
0.98503	-13.4491	1.97111	-11.6943	2.46251	-10.229	2.46391	-9.7475
0.98556	-13.4229	1.97222	-11.5055	2.4639	-10.138	2.46529	-9.62667
0.98612	-13.4103	1.97333	-11.3525	2.46531	-9.9931	2.46668	-9.955
0.98668	-13.3966	1.97444	-11.1893	2.46668	-9.8858	2.46806	-9.88083
0.98724	-13.288	1.97556	-11.0491	2.46806	-9.7182	2.46945	-9.75417
0.98779	-13.3314	1.97667	-10.8986	2.46946	-10.307	2.47084	-9.70417
0.98835	-13.1211	1.97778	-11.5948	2.47085	-10.333	2.47225	-9.62
0.98892	-13.152	1.97889	-12.2272	2.47226	-10.238	2.47362	-9.915
0.98945	-13.1954	1.98	-11.9977	2.47363	-10.019	2.47502	-9.86917
0.99002	-13.2217	1.98111	-11.7529	2.475	-9.9364	2.47641	-9.78083
0.99059	-13.056	1.98222	-11.5591	2.47641	-9.788	2.47779	-9.67333
0.99114	-13.1474	1.98333	-11.3857	2.4778	-9.5986	2.47919	-9.85
0.99169	-13.0903	1.98444	-11.2352	2.47917	-10.4	2.48057	-9.9625
0.99224	-13.0034	1.98556	-11.0899	2.48059	-10.26	2.48195	-9.91083
0.99279	-12.9771	1.98667	-10.9726	2.48195	-10.169	2.48334	-9.85667
0.99335	-13.0206	1.98778	-10.8578	2.48333	-9.9603	2.48473	-9.65
0.9939	-12.9063	1.98889	-12.0564	2.48474	-9.8324	2.48612	-9.94917
0.99445	-12.8583	1.99	-12.1584	2.48612	-9.6772	2.48751	-9.96667
0.99503	-12.8766	1.99111	-11.9187	2.48752	-10.408	2.48892	-9.82833
0.99558	-12.8194	1.99222	-11.684	2.48892	-10.319	2.49029	-9.74417
0.99614	-12.7714	1.99333	-11.4877	2.49028	-10.104	2.4917	-9.62167
0.99669	-12.7451	1.99444	-11.3372	2.49168	-9.987	2.49308	-9.96833
0.99724	-12.7714	1.99556	-11.146	2.49306	-9.827	2.49446	-9.77
0.99779	-12.7097	1.99667	-11.0414	2.49446	-9.682	2.49587	-9.79917
0.99835	-12.7097	1.99778	-10.9165	2.49584	-10.381	2.49722	-9.59917
0.99891	-12.5394	1.99889	-10.7839	2.49722	-10.243	2.49863	-9.55417
0.99945	-14.368	2	-11.9365	2.49862	-10.202	2.50003	-9.82833
1.00002	-14.2149	2.00111	-12.1125	2.50001	-10.011	2.5014	-9.7325
1.00057	-14.176	2.00222	-11.9033	2.50139	-9.9213	2.50279	-9.68833
1.00114	-14.1314	2.00333	-11.6917	2.5028	-9.7975	2.50417	-9.5825
1.0017	-14.0571	2.00444	-11.4979	2.5042	-10.337	2.50558	-9.8325
1.00223	-14.0537	2.00556	-11.3168	2.50557	-10.395	2.50695	-9.855
1.0028	-13.9303	2.00667	-11.1179	2.50698	-10.221	2.50834	-9.75583
1.00334	-13.8171	2.00778	-11.021	2.50836	-10.072	2.50974	-9.655
1.00392	-13.8251	2.00889	-10.9037	2.50973	-10.02	2.51112	-9.50667
1.00446	-13.7954	2.01	-10.7813	2.51111	-9.8249	2.51251	-9.95
1.00503	-13.6686	2.01111	-11.9085	2.51252	-9.7087	2.51391	-9.90167
1.00556	-13.5543	2.01222	-12.0462	2.51389	-10.327	2.51528	-9.82583
1.00612	-13.6331	2.01333	-11.7937	2.51528	-10.328	2.5167	-9.68417
1.0067	-13.48	2.01444	-11.5821	2.51667	-10.105	2.51808	-9.63333
1.00723	-13.6766	2.01556	-11.3882	2.51806	-9.9473	2.51945	-9.95917
1.00778	-13.6766	2.01667	-11.2072	2.51946	-9.937	2.52086	-9.84583
1.00835	-13.5634	2.01778	-11.0516	2.52084	-9.764	2.52226	-9.75667
1.00891	-15.2217	2.01889	-10.9598	2.52224	-10.324	2.52363	-9.585
1.00946	-15.0069	2.02	-10.8094	2.52364	-10.215	2.52501	-9.74833
1.01001	-14.9989	2.02111	-10.7201	2.52502	-10.111	2.52642	-9.81833
1.01058	-15.0949	2.02222	-11.8829	2.52641	-10.02	2.52779	-9.77833
1.01112	-15.0857	2.02333	-11.9059	2.52778	-9.8919	2.52918	-9.6725
1.01169	-15.024	2.02444	-11.7019	2.52919	-9.6929	2.53056	-9.615
1.01223	-14.8937	2.02556	-11.4851	2.53057	-10.378	2.53195	-9.50833
1.01281	-14.8011	2.02667	-11.327	2.53195	-10.334	2.53333	-9.79
1.01337	-14.7269	2.02778	-11.1817	2.53335	-10.187	2.53474	-9.72167
1.01391	-14.6789	2.02889	-11.0159	2.53473	-10.083	2.53611	-9.7
1.01446	-14.6617	2.03	-10.9904	2.53612	-9.8584	2.5375	-9.54083
1.01501	-14.5829	2.03111	-10.8527	2.5375	-9.7326	2.5389	-9.7075
1.01558	-14.4903	2.03222	-10.8808	2.53892	-9.6115	2.5403	-9.7325
1.01614	-14.4606	2.03333	-12.1941	2.5403	-10.427	2.54168	-9.7175
1.01668	-14.3109	2.03444	-11.985	2.54168	-10.182	2.54307	-9.7275
1.01724	-14.2503	2.03556	-11.7427	2.54308	-10.118	2.54444	-9.54167
1.0178	-14.3554	2.03667	-11.5489	2.54445	-9.9637	2.54586	-9.86583
1.01836	-14.0091	2.03778	-11.3857	2.54585	-9.751	2.54725	-9.8575
1.01891	-14.0446	2.03889	-11.2505	2.54724	-9.7326	2.54862	-9.74583
1.01945	-14.0709	2.04	-11.1128	2.54863	-10.324	2.55002	-9.635
1.02003	-14.0571	2.04111	-10.9675	2.55003	-10.235	2.5514	-9.5375
1.02056	-14.0354	2.04222	-10.8298	2.5514	-10.133	2.55279	-9.82083
1.02114	-14.1543	2.04333	-11.1817	2.55279	-9.9678	2.55418	-9.815
1.02168	-14.0537	2.04444	-12.1201	2.55419	-9.8112	2.55556	-9.72917
1.02223	-13.896	2.04556	-11.9212	2.55559	-9.7634	2.55695	-9.64417
1.02281	-13.8389	2.04667	-11.684	2.55696	-10.23	2.55834	-9.52
1.02334	-13.8034	2.04778	-11.4724	2.55837	-10.34	2.55974	-9.97
1.02392	-13.7166	2.04889	-11.3117	2.55974	-10.227	2.56113	-9.965
1.02448	-13.7337	2.05	-11.1485	2.56111	-10.027	2.56251	-9.825
1.02502	-13.6983	2.05111	-11.1995	2.56252	-9.8666	2.5639	-9.66417
1.02558	-13.5977	2.05222	-11.0848	2.56389	-9.7941	2.5653	-9.91167
1.02613	-13.4537	2.05333	-10.9751	2.56531	-9.5931	2.56668	-9.8375
1.0267	-13.4011	2.05444	-11.8549	2.56668	-10.332	2.56806	-9.81833
1.02723	-13.48	2.05556	-12.2553	2.56808	-10.217	2.56946	-9.7225
1.0278	-13.3657	2.05667	-12.0258	2.56945	-10.095	2.57085	-9.93667
1.02834	-13.3223	2.05778	-11.8013	2.57084	-10.029	2.57224	-9.8975
1.02891	-13.2617	2.05889	-11.5846	2.57225	-9.8755	2.57363	-9.90333
1.02945	-13.2434	2.06	-11.4086	2.57364	-9.6854	2.57502	-9.7925
1.03004	-13.296	2.06111	-11.2556	2.57501	-10.414	2.57642	-9.6525
1.03058	-13.1909	2.06222	-11.1077	2.57641	-10.315	2.57781	-9.94833
1.03112	-13.1211	2.06333	-10.97	2.5778	-10.227	2.57918	-9.94333
1.03169	-13.0777	2.06444	-10.8757	2.57918	-9.9712	2.58059	-9.91083
1.03224	-12.9063	2.06556	-11.6662	2.58058	-9.8413	2.58196	-9.7775
1.0328	-12.9029	2.06667	-12.1558	2.58197	-9.7893	2.58335	-9.71417
1.03334	-12.88	2.06778	-11.934	2.58335	-10.449	2.58474	-10.0725
1.03392	-12.7931	2.06889	-11.7325	2.58473	-10.362	2.58615	-9.91917
1.03445	-12.8057	2.07	-11.5234	2.58611	-10.211	2.58752	-9.82667
1.03504	-12.7931	2.07111	-11.35	2.5875	-10.066	2.5889	-9.6925
1.03557	-12.7406	2.07222	-11.1919	2.58891	-9.9514	2.59029	-9.52417
1.03613	-12.64	2.07333	-11.0261	2.5903	-9.749	2.59167	-9.92667
1.03669	-12.5783	2.07444	-10.891	2.5917	-9.6847	2.59306	-9.82917
1.03724	-12.5966	2.07556	-10.7915	2.59307	-10.388	2.59444	-9.745
1.03779	-12.5783	2.07667	-11.9977	2.59444	-10.226	2.59585	-9.61
1.03836	-12.496	2.07778	-12.3037	2.59583	-10.102	2.59724	-9.52583
1.03889	-12.3726	2.07889	-12.0972	2.59724	-9.9377	2.59861	-9.84917
1.03947	-12.3509	2.08	-11.8677	2.59862	-9.8393	2.60002	-9.77167
1.04001	-12.4434	2.08111	-11.7248	2.60003	-9.697	2.60139	-9.82833
1.04057	-12.4434	2.08222	-11.5106	2.60141	-10.408	2.6028	-9.63667
1.04113	-12.3029	2.08333	-11.3857	2.60279	-10.216	2.60419	-9.79667
1.04169	-12.2469	2.08444	-11.2403	2.60419	-10.231	2.60556	-9.85833
1.04224	-14.9726	2.08556	-11.1077	2.60556	-10.016	2.60696	-9.83
1.0428	-14.928	2.08667	-11.0465	2.60696	-9.9336	2.60836	-9.6825
1.04335	-14.8754	2.08778	-12.2884	2.60835	-9.7476	2.60973	-9.5575
1.04391	-14.8229	2.08889	-12.0768	2.60974	-10.421	2.61113	-9.81833
1.04447	-14.7531	2.09	-11.8294	2.61114	-10.332	2.6125	-9.78333
1.04504	-14.8709	2.09111	-11.6356	2.61251	-10.18	2.61391	-9.75667
1.04559	-14.6789	2.09222	-11.48	2.61391	-10.005	2.61528	-9.75083
1.04613	-14.6526	2.09333	-11.3245	2.6153	-9.8953	2.61667	-9.57417
1.04668	-14.5783	2.09444	-11.1689	2.61668	-9.8269	2.61807	-9.92417
1.04723	-14.5257	2.09556	-11.0516	2.61806	-10.405	2.61945	-9.82667
1.04781	-14.4777	2.09667	-10.9267	2.61946	-10.414	2.62086	-9.65833
1.04834	-14.408	2.09778	-11.4086	2.62083	-10.298	2.62223	-9.52333
1.0489	-14.4343	2.09889	-12.1788	2.62224	-10.087	2.62362	-9.7975
1.04945	-14.2846	2.1	-11.9493	2.62361	-9.937	2.62502	-9.84667
1.05003	-14.1234	2.10111	-11.7631	2.625	-9.8646	2.6264	-9.79833
1.05057	-14.088	2.10222	-11.5565	2.62641	-10.382	2.62778	-9.7625
1.05114	-14.3154	2.10333	-11.3678	2.62779	-10.399	2.62917	-9.63083
1.05169	-14.3509	2.10444	-11.2148	2.62918	-10.277	2.63057	-9.8675
1.05224	-14.2583	2.10556	-11.1077	2.63056	-10.05	2.63195	-9.7575
1.05278	-14.2846	2.10667	-10.9114	2.63196	-9.9473	2.63334	-9.6025
1.05336	-14.1806	2.10778	-10.8145	2.63335	-9.7955	2.63473	-9.59333
1.05391	-14.2331	2.10889	-11.5693	2.63473	-10.107	2.63612	-9.79667
1.05446	-14.0354	2.11	-12.0309	2.63612	-10.453	2.63752	-9.96333
1.055	-13.9829	2.11111	-11.8039	2.63752	-10.243	2.63893	-9.83333
1.05558	-13.8651	2.11222	-11.5948	2.63891	-10.16	2.64029	-9.73667
1.05613	-13.9086	2.11333	-11.4367	2.64029	-10.036	2.64169	-9.67417
1.05669	-13.952	2.11444	-11.2633	2.64169	-9.8639	2.64307	-9.98083
1.05725	-13.8389	2.11556	-11.1052	2.64306	-9.708	2.64447	-9.90333
1.05779	-13.76	2.11667	-10.9802	2.64447	-10.444	2.64584	-9.77917
1.05835	-13.8777	2.11778	-10.8553	2.64584	-10.304	2.64723	-9.68833
1.0589	-13.7429	2.11889	-10.7176	2.64723	-10.167	2.64861	-9.62417
1.05944	-13.664	2.12	-11.5616	2.64864	-10.001	2.65001	-9.925
1.06002	-13.5977	2.12111	-11.9569	2.65001	-9.9213	2.65142	-9.85917
1.06058	-13.5634	2.12222	-11.7554	2.65142	-9.7681	2.65278	-9.74833
1.06111	-13.5371	2.12333	-11.5565	2.65278	-10.397	2.65419	-9.73167
1.06167	-13.4537	2.12444	-11.3729	2.65418	-10.371	2.65557	-9.87333
1.06224	-13.392	2.12556	-11.1868	2.65557	-10.106	2.65696	-9.89333
1.0628	-13.2914	2.12667	-11.0567	2.65696	-9.9993	2.65835	-9.8925
1.06336	-13.3486	2.12778	-10.9216	2.65836	-9.8782	2.65974	-9.78833
1.0639	-13.296	2.12889	-10.8272	2.65973	-9.7982	2.66114	-9.76917
1.06444	-13.2914	2.13	-10.7023	2.66112	-10.473	2.66251	-9.925
1.06501	-13.2	2.13111	-11.6687	2.66253	-10.353	2.66392	-9.97917
1.06557	-13.2091	2.13222	-11.9085	2.66391	-10.163	2.66529	-9.99
1.06612	-13.2263	2.13333	-11.6968	2.66528	-10.042	2.66668	-9.83333
1.06668	-13.2046	2.13444	-11.4877	2.66668	-9.9357	2.66807	-9.7025
1.06724	-13.1829	2.13556	-11.3296	2.66807	-9.7982	2.66947	-9.8975
1.06778	-13.2217	2.13667	-11.1562	2.66945	-10.465	2.67084	-9.93417
1.06836	-13.1954	2.13778	-10.9879	2.67086	-10.346	2.67224	-9.91083
1.06892	-12.9897	2.13889	-10.8808	2.67224	-10.194	2.67363	-9.785
1.06946	-13.0994	2.14	-10.7533	2.67362	-10.09	2.67502	-9.71167
1.07001	-12.9554	2.14111	-10.6232	2.675	-9.9268	2.6764	-9.81333
1.07056	-13.0994	2.14222	-11.5234	2.67639	-9.8044	2.67781	-9.81
1.07111	-13.064	2.14333	-11.8447	2.67781	-10.498	2.67918	-9.68833
1.07167	-13.1086	2.14444	-11.6509	2.6792	-10.383	2.68058	-9.61667
1.07224	-13.0514	2.14556	-11.4418	2.68056	-10.209	2.68196	-9.81833
1.07279	-14.5566	2.14667	-11.2658	2.68197	-10.115	2.68334	-9.82417
1.07333	-14.4423	2.14778	-11.1179	2.68336	-9.987	2.68476	-9.70083
1.0739	-14.3817	2.14889	-10.9802	2.68474	-9.7907	2.68612	-9.67167
1.07446	-14.5131	2.15	-10.8476	2.68614	-10.322	2.68751	-9.59667
1.07503	-14.4034	2.15111	-10.738	2.68752	-10.309	2.68891	-9.78
1.07557	-14.2503	2.15222	-10.6462	2.6889	-10.216	2.69028	-9.85833
1.07614	-14.2023	2.15333	-11.503	2.6903	-10.034	2.69169	-9.76333
1.07668	-14.272	2.15444	-11.8983	2.69168	-9.9856	2.69308	-9.70583
1.07724	-14.1017	2.15556	-11.6994	2.69307	-9.8222	2.69446	-9.60083
1.0778	-14.1497	2.15667	-11.4826	2.69447	-10.279	2.69586	-9.88917
1.07835	-14.1669	2.15778	-11.3015	2.69584	-10.397	2.69724	-9.83417
1.07892	-13.944	2.15889	-11.1307	2.69725	-10.276	2.69862	-9.795
1.07946	-14.1189	2.16	-11.0491	2.69865	-10.134	2.70001	-9.61583
1.08002	-14.0274	2.16111	-10.9165	2.70001	-9.9829	2.70139	-9.92083
1.08058	-14.0183	2.16222	-10.8043	2.70141	-9.8338	2.70279	-9.86167
1.08114	-13.9874	2.16333	-10.6921	2.70279	-9.7175	2.70417	-9.7825
1.08168	-13.8869	2.16444	-11.5795	2.70418	-10.363	2.70557	-9.67917
1.08225	-13.7909	2.16556	-11.9008	2.70556	-10.276	2.70697	-9.80667
1.08279	-13.8823	2.16667	-11.6738	2.70696	-10.14	2.70833	-9.85167
1.08335	-13.8869	2.16778	-11.4775	2.70833	-9.9753	2.70974	-9.82417
1.0839	-13.944	2.16889	-11.3092	2.70974	-9.9042	2.71111	-9.81917
1.08446	-13.8697	2.17	-11.1332	2.71112	-9.751	2.71252	-9.64667
1.08502	-13.8777	2.17111	-10.9751	2.71251	-10.396	2.71392	-9.93167
1.08556	-13.8126	2.17222	-10.8629	2.71391	-10.289	2.71531	-9.88083
1.08613	-13.76	2.17333	-10.7405	2.71529	-10.146	2.7167	-9.73167
1.08668	-13.6857	2.17444	-10.6181	2.71668	-10.025	2.71807	-9.63917
1.08724	-13.6286	2.17556	-11.6611	2.71808	-9.9056	2.71946	-9.58917
1.08778	-13.672	2.17667	-11.8727	2.71947	-9.7216	2.72084	-9.89333
1.08835	-13.6069	2.17778	-11.6738	2.72085	-10.328	2.72224	-9.8375
1.08889	-13.5371	2.17889	-11.4545	2.72223	-10.292	2.72364	-9.70917
1.08946	-13.5234	2.18	-11.3117	2.72363	-10.108	2.72502	-9.6925
1.09	-13.4891	2.18111	-11.1179	2.72501	-10.018	2.72639	-9.5975
1.09058	-13.5063	2.18222	-10.9675	2.72642	-9.8447	2.72779	-9.97333
1.09113	-13.3223	2.18333	-10.8527	2.7278	-9.7716	2.72918	-9.88333
1.09168	-13.4446	2.18444	-10.7329	2.72918	-10.163	2.73059	-9.82
1.09223	-13.3097	2.18556	-10.6411	2.73058	-10.306	2.73196	-9.76333
1.0928	-13.3097	2.18667	-11.7248	2.73196	-10.16	2.73335	-10.0033
1.09334	-13.2697	2.18778	-11.8447	2.73336	-10.057	2.73473	-10.0083
1.09391	-13.808	2.18889	-11.6101	2.73473	-9.9241	2.73613	-9.89917
1.09444	-13.6903	2.19	-11.3857	2.73613	-9.7305	2.7375	-9.77083
1.09502	-13.76	2.19111	-11.2225	2.73751	-9.6218	2.73891	-9.71583
1.09556	-13.5977	2.19222	-11.0567	2.73892	-10.267	2.74028	-10.0592
1.09613	-13.7029	2.19333	-10.9114	2.74029	-10.169	2.74167	-10.0067
1.09669	-13.5943	2.19444	-10.7839	2.74169	-10.02	2.74309	-9.9075
1.09724	-13.5154	2.19556	-10.6768	2.74307	-9.9008	2.74444	-9.805
1.09779	-13.4891	2.19667	-10.6232	2.74446	-9.7141	2.74584	-9.97
1.09835	-13.4971	2.19778	-11.248	2.74587	-9.6252	2.74723	-9.90667
1.0989	-13.4663	2.19889	-11.8243	2.74725	-10.344	2.74862	-9.84167
1.09945	-13.3886	2.2	-11.6407	2.74863	-10.22	2.75002	-9.77
1.10001	-13.392	2.20111	-11.4035	2.75003	-10.061	2.75139	-9.6
1.10056	-13.2651	2.20222	-11.2021	2.75139	-9.8899	2.75279	-9.85833
1.10113	-13.3097	2.20333	-11.0236	2.75278	-9.7709	2.75419	-9.88583
1.10168	-14.8229	2.20444	-10.8859	2.75417	-9.5869	2.75556	-9.77833
1.10223	-14.6914	2.20556	-10.7711	2.75557	-10.256	2.75696	-9.69917
1.10278	-14.5086	2.20667	-10.6411	2.75695	-10.266	2.75836	-9.61917
1.10334	-14.4903	2.20778	-10.5136	2.75835	-10.042	2.75974	-9.895
1.10389	-14.3897	2.20889	-11.3882	2.75974	-9.9117	2.76112	-9.855
1.10446	-14.2937	2.21	-11.7759	2.76112	-9.8263	2.76251	-9.83583
1.10502	-14.2811	2.21111	-11.5565	2.76254	-9.6074	2.76391	-9.725
1.10558	-14.2286	2.21222	-11.3551	2.76391	-10.337	2.7653	-9.6075
1.10613	-14.1543	2.21333	-11.174	2.76532	-10.21	2.76669	-9.9725
1.10668	-14.1406	2.21444	-11.0338	2.76669	-10.08	2.76806	-9.94667
1.10724	-14.128	2.21556	-10.8502	2.76808	-9.9405	2.76946	-9.815
1.10779	-13.9566	2.21667	-10.7482	2.76948	-9.8447	2.77084	-9.76667
1.10835	-13.9749	2.21778	-10.6334	2.77085	-9.6786	2.77224	-9.61333
1.10891	-13.9486	2.21889	-10.5136	2.77223	-10.226	2.77361	-9.99417
1.10946	-13.9223	2.22	-11.0389	2.77363	-10.268	2.77503	-9.81417
[truncated: 165,967 more rows]

## Sheet: 1e
Initial		After 210 h		After 210 h & peeled off
Potential (V vs. RHE)	Current density (mA/cm2)	Potential (V vs. RHE)	Current density (mA/cm2)	Potential (V vs. RHE)	Current density (mA/cm2)
0.30103	-0.39959	0.30119	1.33796	0.30119	-0.23573
0.29598	-0.45861	0.2961	1.29635	0.2961	-0.25024
0.2912	-0.52105	0.2913	1.25566	0.2913	-0.26528
0.28607	-0.60003	0.28624	1.21366	0.28624	-0.28057
0.28106	-0.67303	0.28121	1.1718	0.28121	-0.29431
0.27606	-0.73234	0.27606	1.12773	0.27606	-0.30882
0.27088	-0.7781	0.2711	1.0838	0.2711	-0.32347
0.26587	-0.81759	0.26594	1.04038	0.26594	-0.33591
0.26079	-0.8414	0.26096	0.99424	0.26096	-0.35859
0.25595	-0.85537	0.25609	0.94732	0.25609	-0.37881
0.25084	-0.89002	0.25111	0.90287	0.25111	-0.39851
0.24601	-0.94077	0.24612	0.85258	0.24612	-0.42651
0.24102	-0.98425	0.24121	0.80294	0.24121	-0.45774
0.23594	-1.06281	0.23616	0.75304	0.23616	-0.49896
0.23089	-1.15334	0.23116	0.69705	0.23116	-0.55871
0.22588	-1.25128	0.22601	0.64197	0.22601	-0.61975
0.22082	-1.38644	0.22098	0.5887	0.22098	-0.69959
0.2159	-1.53057	0.21609	0.52973	0.21609	-0.79666
0.21101	-1.70108	0.21115	0.47115	0.21115	-0.90761
0.20593	-1.88556	0.20619	0.4066	0.20619	-1.0376
0.20074	-2.10383	0.20096	0.33675	0.20096	-1.18756
0.19589	-2.31041	0.19609	0.26974	0.19609	-1.34931
0.19086	-2.5495	0.19111	0.19784	0.19111	-1.5559
0.18603	-2.79643	0.18598	0.11911	0.18598	-1.77662
0.18102	-3.06607	0.18118	0.04667	0.18118	-1.9858
0.17594	-3.35633	0.17615	-0.03748	0.17615	-2.255
0.1708	-3.65656	0.17097	-0.12156	0.17097	-2.51991
0.16578	-3.95963	0.16597	-0.20877	0.16597	-2.82226
0.16086	-4.26554	0.16107	-0.29379	0.16107	-3.14823
0.15602	-4.60134	0.15595	-0.38607	0.15595	-3.49489
0.15102	-4.94994	0.15123	-0.47952	0.15123	-3.82344
0.14613	-5.2587	0.14603	-0.57335	0.14603	-4.19597
0.14109	-5.62865	0.141	-0.67185	0.141	-4.54522
0.13576	-5.96729	0.13598	-0.77411	0.13598	-4.95914
0.13068	-6.36285	0.13085	-0.8686	0.13085	-5.33426
0.12587	-6.69153	0.12585	-0.96723	0.12585	-5.74043
0.12099	-7.08281	0.12107	-1.08128	0.12107	-6.16858
0.11599	-7.44991	0.11597	-1.18574	0.11597	-6.56181
0.11097	-7.81559	0.11122	-1.28049	0.11122	-6.96926
0.10581	-8.14	0.10612	-1.39337	0.10612	-7.43493
0.10081	-8.5754	0.10106	-1.506	0.10106	-7.88119
0.09583	-8.92685	0.09612	-1.61565	0.09612	-8.28089
0.09099	-9.29679	0.09122	-1.72387	0.09122	-8.7168
0.08577	-9.61124	0.08631	-1.83209	0.08631	-9.18117
0.08098	-9.97408	0.08131	-1.94394	0.08131	-9.5744
0.07582	-10.2885	0.07607	-2.05333	0.07607	-10.0168
0.07084	-10.5788	0.07107	-2.17529	0.07107	-10.4527
0.06574	-10.9516	0.06611	-2.2817	0.06611	-10.8796
0.061	-11.2589	0.06094	-2.39692	0.06094	-11.3245
0.05612	-11.5463	0.0562	-2.51914	0.0562	-11.7992
0.05104	-11.8949	0.05131	-2.62823	0.05131	-12.1989
0.04595	-12.1425	0.04624	-2.74077	0.04624	-12.6271
0.04099	-12.457	0.04122	-2.85718	0.04122	-13.1691
0.03588	-12.77	0.03621	-2.96713	0.03621	-13.6153
0.03103	-13.0574	0.03123	-3.0939	0.03123	-14.1638
0.02606	-13.3064	0.02644	-3.20902	0.02644	-14.6411
0.02114	-13.5867	0.02143	-3.32285	0.02143	-15.046
0.01604	-13.8713	0.01638	-3.43927	0.01638	-15.4418
0.01088	-14.099	0.01119	-3.56732	0.01119	-15.9863
0.00594	-14.3636	0.00617	-3.68633	0.00617	-16.311
0.0009676	-14.5059	0.00123	-3.80662	0.00123	-16.7857
-0.00402	-14.7307	-0.00382	-3.93209	-0.00382	-17.1544

## Sheet: 2d
Bubble area relative to its initial value = 2			Bubble area relative to its initial value = 3			Bubble area relative to its initial value = 4
Overlayer thickness normalized by the initial thickness of the trapped bubble	Maximum stress (kPa)		Overlayer thickness normalized by the initial thickness of the trapped bubble	Maximum stress (kPa)		Overlayer thickness normalized by the initial thickness of the trapped bubble	Maximum stress (kPa)
0.3	1.0319		0.3	4.7677		0.3	15.109
0.5	1.1416		0.5	5.4058		0.5	17.999
1	1.511		1	7.33		1	24.507
2	2.1903		2	9.7786		2	42.522
3	2.7309		3	12.349		3	47.707
4	3.2633		4	14.349		4	58.325
5	3.7718		5	16.466		5	71.332
6	3.8204		6	15.786		6	66.528
8	3.748		8	14.617		8	41.789
12	4.0325		12	13.898		12	44.344
14	4.0059		14	14.435		14	47.917
15	3.9638		15	14.546		15	48.314

## Sheet: 3d
Time (s)	λpore=1.0	λpore=1.4	λpore=1.8	λpore=2.6		Time (s)	λpore=1.0	λpore=1.4	λpore=1.8	λpore=2.6
	Pbubble (kPa)						Vbubble (mm3)
0	0.8	0.8	0.8	0.8		0	4.18879	4.18879	4.18879	4.18879
0.01	0.8	0.8	0.8	0.8		0.01	4.19329	4.19329	4.19329	4.19329
0.02	0.80477	0.80477	0.80477	0.80477		0.02	4.19779	4.19779	4.19779	4.19779
0.03	0.809531	0.809531	0.809531	0.809531		0.03	4.20229	4.20229	4.20229	4.20229
0.04	0.814282	0.814282	0.814282	0.814282		0.04	4.20679	4.20679	4.20679	4.20679
0.05	0.819024	0.819024	0.819024	0.819024		0.05	4.21129	4.21129	4.21129	4.21129
0.06	0.823756	0.823756	0.823756	0.823756		0.06	4.21579	4.21579	4.21579	4.21579
0.07	0.82848	0.82848	0.82848	0.82848		0.07	4.22029	4.22029	4.22029	4.22029
0.08	0.833194	0.833194	0.833194	0.833194		0.08	4.22479	4.22479	4.22479	4.22479
0.09	0.837899	0.837899	0.837899	0.837899		0.09	4.22929	4.22929	4.22929	4.22929
0.1	0.842595	0.842595	0.842595	0.842595		0.1	4.23379	4.23379	4.23379	4.23379
0.11	0.847281	0.847281	0.847281	0.847281		0.11	4.23829	4.23829	4.23829	4.23829
0.12	0.851959	0.851959	0.851959	0.851959		0.12	4.24279	4.24279	4.24279	4.24279
0.13	0.856627	0.856627	0.856627	0.856627		0.13	4.24729	4.24729	4.24729	4.24729
0.14	0.861287	0.861287	0.861287	0.861287		0.14	4.25179	4.25179	4.25179	4.25179
0.15	0.865937	0.865937	0.865937	0.865937		0.15	4.25629	4.25629	4.25629	4.25629
0.16	0.870578	0.870578	0.870578	0.870578		0.16	4.26079	4.26079	4.26079	4.26079
0.17	0.875211	0.875211	0.875211	0.875211		0.17	4.26529	4.26529	4.26529	4.26529
0.18	0.879834	0.879834	0.879834	0.879834		0.18	4.26979	4.26979	4.26979	4.26979
0.19	0.884449	0.884449	0.884449	0.884449		0.19	4.27429	4.27429	4.27429	4.27429
0.2	0.889055	0.889055	0.889055	0.889055		0.2	4.27879	4.27879	4.27879	4.27879
0.21	0.893651	0.893651	0.893651	0.893651		0.21	4.28329	4.28329	4.28329	4.28329
0.22	0.898239	0.898239	0.898239	0.898239		0.22	4.28779	4.28779	4.28779	4.28779
0.23	0.902819	0.902819	0.902819	0.902819		0.23	4.29229	4.29229	4.29229	4.29229
0.24	0.907389	0.907389	0.907389	0.907389		0.24	4.29679	4.29679	4.29679	4.29679
0.25	0.911951	0.911951	0.911951	0.911951		0.25	4.30129	4.30129	4.30129	4.30129
0.26	0.916504	0.916504	0.916504	0.916504		0.26	4.30579	4.30579	4.30579	4.30579
0.27	0.921048	0.921048	0.921048	0.921048		0.27	4.31029	4.31029	4.31029	4.31029
0.28	0.925583	0.925583	0.925583	0.925583		0.28	4.31479	4.31479	4.31479	4.31479
0.29	0.93011	0.93011	0.93011	0.93011		0.29	4.31929	4.31929	4.31929	4.31929
0.3	0.934629	0.934629	0.934629	0.934629		0.3	4.32379	4.32379	4.32379	4.32379
0.31	0.939138	0.939138	0.939138	0.939138		0.31	4.32829	4.32829	4.32829	4.32829
0.32	0.94364	0.94364	0.94364	0.94364		0.32	4.33279	4.33279	4.33279	4.33279
0.33	0.948132	0.948132	0.948132	0.948132		0.33	4.33729	4.33729	4.33729	4.33729
0.34	0.952616	0.952616	0.952616	0.952616		0.34	4.34179	4.34179	4.34179	4.34179
0.35	0.957092	0.957092	0.957092	0.957092		0.35	4.34629	4.34629	4.34629	4.34629
0.36	0.961559	0.961559	0.961559	0.961559		0.36	4.35079	4.35079	4.35079	4.35079
0.37	0.966018	0.966018	0.966018	0.966018		0.37	4.35529	4.35529	4.35529	4.35529
0.38	0.970469	0.970469	0.970469	0.970469		0.38	4.35979	4.35979	4.35979	4.35979
0.39	0.974911	0.974911	0.974911	0.974911		0.39	4.36429	4.36429	4.36429	4.36429
0.4	0.979344	0.979344	0.979344	0.979344		0.4	4.36879	4.36879	4.36879	4.36879
0.41	0.98377	0.98377	0.98377	0.98377		0.41	4.37329	4.37329	4.37329	4.37329
0.42	0.988187	0.988187	0.988187	0.988187		0.42	4.37779	4.37779	4.37779	4.37779
0.43	0.992595	0.992595	0.992595	0.992595		0.43	4.38229	4.38229	4.38229	4.38229
0.44	0.996996	0.996996	0.996996	0.996996		0.44	4.38679	4.38679	4.38679	4.38679
0.45	1.00139	1.00139	1.00139	1.00139		0.45	4.39129	4.39129	4.39129	4.39129
0.46	1.00577	1.00577	1.00577	1.00577		0.46	4.39579	4.39579	4.39579	4.39579
0.47	1.01015	1.01015	1.01015	1.01015		0.47	4.40029	4.40029	4.40029	4.40029
0.48	1.01452	1.01452	1.01452	1.01452		0.48	4.40479	4.40479	4.40479	4.40479
0.49	1.01888	1.01888	1.01888	1.01888		0.49	4.40929	4.40929	4.40929	4.40929
0.5	1.02323	1.02323	1.02323	1.02323		0.5	4.41379	4.41379	4.41379	4.41379
0.51	1.02757	1.02757	1.02757	1.02757		0.51	4.41829	4.41829	4.41829	4.41829
0.52	1.03191	1.03191	1.03191	1.03191		0.52	4.42279	4.42279	4.42279	4.42279
0.53	1.03623	1.03623	1.03623	1.03623		0.53	4.42729	4.42729	4.42729	4.42729
0.54	1.04055	1.04055	1.04055	1.04055		0.54	4.43179	4.43179	4.43179	4.43179
0.55	1.04486	1.04486	1.04486	1.04486		0.55	4.43629	4.43629	4.43629	4.43629
0.56	1.04917	1.04917	1.04917	1.04917		0.56	4.44079	4.44079	4.44079	4.44079
0.57	1.05346	1.05346	1.05346	1.05346		0.57	4.44529	4.44529	4.44529	4.44529
0.58	1.05775	1.05775	1.05775	1.05775		0.58	4.44979	4.44979	4.44979	4.44979
0.59	1.06203	1.06203	1.06203	1.06203		0.59	4.45429	4.45429	4.45429	4.45429
0.6	1.0663	1.0663	1.0663	1.0663		0.6	4.45879	4.45879	4.45879	4.45879
0.61	1.07057	1.07057	1.07057	1.07057		0.61	4.46329	4.46329	4.46329	4.46329
0.62	1.07482	1.07482	1.07482	1.07482		0.62	4.46779	4.46779	4.46779	4.46779
0.63	1.07907	1.07907	1.07907	1.07907		0.63	4.47229	4.47229	4.47229	4.47229
0.64	1.08331	1.08331	1.08331	1.08331		0.64	4.47679	4.47679	4.47679	4.47679
0.65	1.08754	1.08754	1.08754	1.08754		0.65	4.48129	4.48129	4.48129	4.48129
0.66	1.09177	1.09177	1.09177	1.09177		0.66	4.48579	4.48579	4.48579	4.48579
0.67	1.09599	1.09599	1.09599	1.09599		0.67	4.49029	4.49029	4.49029	4.49029
0.68	1.1002	1.1002	1.1002	1.1002		0.68	4.49479	4.49479	4.49479	4.49479
0.69	1.1044	1.1044	1.1044	1.1044		0.69	4.49929	4.49929	4.49929	4.49929
0.7	1.10859	1.10859	1.10859	1.10859		0.7	4.50379	4.50379	4.50379	4.50379
0.71	1.11278	1.11278	1.11278	1.11278		0.71	4.50829	4.50829	4.50829	4.50829
0.72	1.11696	1.11696	1.11696	1.11696		0.72	4.51279	4.51279	4.51279	4.51279
0.73	1.12113	1.12113	1.12113	1.12113		0.73	4.51729	4.51729	4.51729	4.51729
0.74	1.12529	1.12529	1.12529	1.12529		0.74	4.52179	4.52179	4.52179	4.52179
0.75	1.12945	1.12945	1.12945	1.12945		0.75	4.52629	4.52629	4.52629	4.52629
0.76	1.1336	1.1336	1.1336	1.1336		0.76	4.53079	4.53079	4.53079	4.53079
0.77	1.13774	1.13774	1.13774	1.13774		0.77	4.53529	4.53529	4.53529	4.53529
0.78	1.14188	1.14188	1.14188	1.14188		0.78	4.53979	4.53979	4.53979	4.53979
0.79	1.146	1.146	1.146	1.146		0.79	4.54429	4.54429	4.54429	4.54429
0.8	1.15012	1.15012	1.15012	1.15012		0.8	4.54879	4.54879	4.54879	4.54879
0.81	1.15423	1.15423	1.15423	1.15423		0.81	4.55329	4.55329	4.55329	4.55329
0.82	1.15834	1.15834	1.15834	1.15834		0.82	4.55779	4.55779	4.55779	4.55779
0.83	1.16244	1.16244	1.16244	1.16244		0.83	4.56229	4.56229	4.56229	4.56229
0.84	1.16653	1.16653	1.16653	1.16653		0.84	4.56679	4.56679	4.56679	4.56679
0.85	1.17061	1.17061	1.17061	1.17061		0.85	4.57129	4.57129	4.57129	4.57129
0.86	1.17468	1.17468	1.17468	1.17468		0.86	4.57579	4.57579	4.57579	4.57579
0.87	1.17875	1.17875	1.17875	1.17875		0.87	4.58029	4.58029	4.58029	4.58029
0.88	1.18281	1.18281	1.18281	1.18281		0.88	4.58479	4.58479	4.58479	4.58479
0.89	1.18687	1.18687	1.18687	1.18687		0.89	4.58929	4.58929	4.58929	4.58929
0.9	1.19091	1.19091	1.19091	1.19091		0.9	4.59379	4.59379	4.59379	4.59379
0.91	1.19495	1.19495	1.19495	1.19495		0.91	4.59829	4.59829	4.59829	4.59829
0.92	1.19899	1.19899	1.19899	1.19899		0.92	4.60279	4.60279	4.60279	4.60279
0.93	1.20301	1.20301	1.20301	1.20301		0.93	4.60729	4.60729	4.60729	4.60729
0.94	1.20703	1.20703	1.20703	1.20703		0.94	4.61179	4.61179	4.61179	4.61179
0.95	1.21104	1.21104	1.21104	1.21104		0.95	4.61629	4.61629	4.61629	4.61629
0.96	1.21504	1.21504	1.21504	1.21504		0.96	4.62079	4.62079	4.62079	4.62079
0.97	1.21904	1.21904	1.21904	1.21904		0.97	4.62529	4.62529	4.62529	4.62529
0.98	1.22303	1.22303	1.22303	1.22303		0.98	4.62979	4.62979	4.62979	4.62979
0.99	1.22701	1.22701	1.22701	1.22701		0.99	4.63429	4.63429	4.63429	4.63429
1	1.23099	1.23099	1.23099	1.23099		1	4.63879	4.63879	4.63879	4.63879
1.01	1.23496	1.23496	1.23496	1.23496		1.01	4.64329	4.64329	4.64329	4.64329
1.02	1.23892	1.23892	1.23892	1.23892		1.02	4.64779	4.64779	4.64779	4.64779
1.03	1.24287	1.24287	1.24287	1.24287		1.03	4.65229	4.65229	4.65229	4.65229
1.04	1.24682	1.24682	1.24682	1.24682		1.04	4.65679	4.65679	4.65679	4.65679
1.05	1.25076	1.25076	1.25076	1.25076		1.05	4.66129	4.66129	4.66129	4.66129
1.06	1.2547	1.2547	1.2547	1.2547		1.06	4.66579	4.66579	4.66579	4.66579
1.07	1.25862	1.25862	1.25862	1.25862		1.07	4.67029	4.67029	4.67029	4.67029
1.08	1.26254	1.26254	1.26254	1.26254		1.08	4.67479	4.67479	4.67479	4.67479
1.09	1.26646	1.26646	1.26646	1.26646		1.09	4.67929	4.67929	4.67929	4.67929
1.1	1.27036	1.27036	1.27036	1.27036		1.1	4.68379	4.68379	4.68379	4.68379
1.11	1.27426	1.27426	1.27426	1.27426		1.11	4.68829	4.68829	4.68829	4.68829
1.12	1.27816	1.27816	1.27816	1.27816		1.12	4.69279	4.69279	4.69279	4.69279
1.13	1.28204	1.28204	1.28204	1.28204		1.13	4.69729	4.69729	4.69729	4.69729
1.14	1.28592	1.28592	1.28592	1.28592		1.14	4.70179	4.70179	4.70179	4.70179
1.15	1.2898	1.2898	1.2898	1.2898		1.15	4.70629	4.70629	4.70629	4.70629
1.16	1.29366	1.29366	1.29366	1.29366		1.16	4.71079	4.71079	4.71079	4.71079
1.17	1.29752	1.29752	1.29752	1.29752		1.17	4.71529	4.71529	4.71529	4.71529
1.18	1.30137	1.30137	1.30137	1.30137		1.18	4.71979	4.71979	4.71979	4.71979
1.19	1.30522	1.30522	1.30522	1.30522		1.19	4.72429	4.72429	4.72429	4.72429
1.2	1.30906	1.30906	1.30906	1.30906		1.2	4.72879	4.72879	4.72879	4.72879
1.21	1.31289	1.31289	1.31289	1.31289		1.21	4.73329	4.73329	4.73329	4.73329
1.22	1.31672	1.31672	1.31672	1.31672		1.22	4.73779	4.73779	4.73779	4.73779
1.23	1.32054	1.32054	1.32054	1.32054		1.23	4.74229	4.74229	4.74229	4.74229
1.24	1.32435	1.32435	1.32435	1.32435		1.24	4.74679	4.74679	4.74679	4.74679
1.25	1.32816	1.32816	1.32816	1.32816		1.25	4.75129	4.75129	4.75129	4.75129
1.26	1.33196	1.33196	1.33196	1.33196		1.26	4.75579	4.75579	4.75579	4.75579
1.27	1.33576	1.33576	1.33576	1.33576		1.27	4.76029	4.76029	4.76029	4.76029
1.28	1.33954	1.33954	1.33954	1.33954		1.28	4.76479	4.76479	4.76479	4.76479
1.29	1.34332	1.34332	1.34332	1.34332		1.29	4.76929	4.76929	4.76929	4.76929
1.3	1.3471	1.3471	1.3471	1.3471		1.3	4.77379	4.77379	4.77379	4.77379
1.31	1.35087	1.35087	1.35087	1.35087		1.31	4.77829	4.77829	4.77829	4.77829
1.32	1.35463	1.35463	1.35463	1.35463		1.32	4.78279	4.78279	4.78279	4.78279
1.33	1.35839	1.35839	1.35839	1.35839		1.33	4.78729	4.78729	4.78729	4.78729
1.34	1.36213	1.36213	1.36213	1.36213		1.34	4.79179	4.79179	4.79179	4.79179
1.35	1.36588	1.36588	1.36588	1.36588		1.35	4.79629	4.79629	4.79629	4.79629
1.36	1.36961	1.36961	1.36961	1.36961		1.36	4.80079	4.80079	4.80079	4.80079
1.37	1.37334	1.37334	1.37334	1.37334		1.37	4.80529	4.80529	4.80529	4.80529
1.38	1.37707	1.37707	1.37707	1.37707		1.38	4.80979	4.80979	4.80979	4.80979
1.39	1.38079	1.38079	1.38079	1.38079		1.39	4.81429	4.81429	4.81429	4.81429
1.4	1.3845	1.3845	1.3845	1.3845		1.4	4.81879	4.81879	4.81879	4.81879
1.41	1.3882	1.3882	1.3882	1.3882		1.41	4.82329	4.82329	4.82329	4.82329
1.42	1.3919	1.3919	1.3919	1.3919		1.42	4.82779	4.82779	4.82779	4.82779
1.43	1.39559	1.39559	1.39559	1.39559		1.43	4.83229	4.83229	4.83229	4.83229
1.44	1.39928	1.39928	1.39928	1.39928		1.44	4.83679	4.83679	4.83679	4.83679
1.45	1.40296	1.40296	1.40296	1.40296		1.45	4.84129	4.84129	4.84129	4.84129
1.46	1.40664	1.40664	1.40664	1.40664		1.46	4.84579	4.84579	4.84579	4.84579
1.47	1.4103	1.4103	1.4103	1.4103		1.47	4.85029	4.85029	4.85029	4.85029
1.48	1.41397	1.41397	1.41397	1.41397		1.48	4.85479	4.85479	4.85479	4.85479
1.49	1.41762	1.41762	1.41762	1.41762		1.49	4.85929	4.85929	4.85929	4.85929
1.5	1.42127	1.42127	1.42127	1.42127		1.5	4.86379	4.86379	4.86379	4.86379
1.51	1.42492	1.42492	1.42492	1.42492		1.51	4.86829	4.86829	4.86829	4.86829
1.52	1.42855	1.42855	1.42855	1.42855		1.52	4.87279	4.87279	4.87279	4.87279
1.53	1.43219	1.43219	1.43219	1.43219		1.53	4.87729	4.87729	4.87729	4.87729
1.54	1.43581	1.43581	1.43581	1.43581		1.54	4.88179	4.88179	4.88179	4.88179
1.55	1.43943	1.43943	1.43943	1.43943		1.55	4.88629	4.88629	4.88629	4.88629
1.56	1.44304	1.44304	1.44304	1.44304		1.56	4.89079	4.89079	4.89079	4.89079
1.57	1.44665	1.44665	1.44665	1.44665		1.57	4.89529	4.89529	4.89529	4.89529
1.58	1.45025	1.45025	1.45025	1.45025		1.58	4.89979	4.89979	4.89979	4.89979
1.59	1.45385	1.45385	1.45385	1.45385		1.59	4.90429	4.90429	4.90429	4.90429
1.6	1.45744	1.45744	1.45744	1.45744		1.6	4.90879	4.90879	4.90879	4.90879
1.61	1.46102	1.46102	1.46102	1.46102		1.61	4.91329	4.91329	4.91329	4.91329
1.62	1.4646	1.4646	1.4646	1.4646		1.62	4.91779	4.91779	4.91779	4.91779
1.63	1.46817	1.46817	1.46817	1.46817		1.63	4.92229	4.92229	4.92229	4.92229
1.64	1.47174	1.47174	1.47174	1.47174		1.64	4.92679	4.92679	4.92679	4.92679
1.65	1.4753	1.4753	1.4753	1.4753		1.65	4.93129	4.93129	4.93129	4.93129
1.66	1.47886	1.47886	1.47886	1.47886		1.66	4.93579	4.93579	4.93579	4.93579
1.67	1.4824	1.4824	1.4824	1.4824		1.67	4.94029	4.94029	4.94029	4.94029
1.68	1.48595	1.48595	1.48595	1.48595		1.68	4.94479	4.94479	4.94479	4.94479
1.69	1.48949	1.48949	1.48949	1.48949		1.69	4.94929	4.94929	4.94929	4.94929
1.7	1.49302	1.49302	1.49302	1.49302		1.7	4.95379	4.95379	4.95379	4.95379
1.71	1.49654	1.49654	1.49654	1.49654		1.71	4.95829	4.95829	4.95829	4.95829
1.72	1.50006	1.50006	1.50006	1.50006		1.72	4.96279	4.96279	4.96279	4.96279
1.73	1.50358	1.50358	1.50358	1.50358		1.73	4.96729	4.96729	4.96729	4.96729
1.74	1.50709	1.50709	1.50709	1.50709		1.74	4.97179	4.97179	4.97179	4.97179
1.75	1.51059	1.51059	1.51059	1.51059		1.75	4.97629	4.97629	4.97629	4.97629
1.76	1.51409	1.51409	1.51409	1.51409		1.76	4.98079	4.98079	4.98079	4.98079
1.77	1.51758	1.51758	1.51758	1.51758		1.77	4.98529	4.98529	4.98529	4.98529
1.78	1.52106	1.52106	1.52106	1.52106		1.78	4.98979	4.98979	4.98979	4.98979
1.79	1.52454	1.52454	1.52454	1.52454		1.79	4.99429	4.99429	4.99429	4.99429
1.8	1.52802	1.52802	1.52802	1.52802		1.8	4.99879	4.99879	4.99879	4.99879
1.81	1.53149	1.53149	1.53149	1.53149		1.81	5.00329	5.00329	5.00329	5.00329
1.82	1.53495	1.53495	1.53495	1.53495		1.82	5.00779	5.00779	5.00779	5.00779
1.83	1.53841	1.53841	1.53841	1.53841		1.83	5.01229	5.01229	5.01229	5.01229
1.84	1.54186	1.54186	1.54186	1.54186		1.84	5.01679	5.01679	5.01679	5.01679
1.85	1.54531	1.54531	1.54531	1.54531		1.85	5.02129	5.02129	5.02129	5.02129
1.86	1.54875	1.54875	1.54875	1.54875		1.86	5.02579	5.02579	5.02579	5.02579
1.87	1.55219	1.55219	1.55219	1.55219		1.87	5.03029	5.03029	5.03029	5.03029
1.88	1.55562	1.55562	1.55562	1.55562		1.88	5.03479	5.03479	5.03479	5.03479
1.89	1.55904	1.55904	1.55904	1.55904		1.89	5.03929	5.03929	5.03929	5.03929
1.9	1.56246	1.56246	1.56246	1.56246		1.9	5.04379	5.04379	5.04379	5.04379
1.91	1.56588	1.56588	1.56588	1.56588		1.91	5.04829	5.04829	5.04829	5.04829
1.92	1.56928	1.56928	1.56928	1.56928		1.92	5.05279	5.05279	5.05279	5.05279
1.93	1.57269	1.57269	1.57269	1.57269		1.93	5.05729	5.05729	5.05729	5.05729
1.94	1.57609	1.57609	1.57609	1.57609		1.94	5.06179	5.06179	5.06179	5.06179
1.95	1.57948	1.57948	1.57948	1.57948		1.95	5.06629	5.06629	5.06629	5.06629
1.96	1.58286	1.58286	1.58286	1.58286		1.96	5.07079	5.07079	5.07079	5.07079
1.97	1.58625	1.58625	1.58625	1.58625		1.97	5.07529	5.07529	5.07529	5.07529
1.98	1.58962	1.58962	1.58962	1.58962		1.98	5.07979	5.07979	5.07979	5.07979
1.99	1.59299	1.59299	1.59299	1.59299		1.99	5.08429	5.08429	5.08429	5.08429
2	1.59636	1.59636	1.59636	1.59636		2	5.08879	5.08879	5.08879	5.08879
2.01	1.59972	1.59972	1.59972	1.59972		2.01	5.09329	5.09329	5.09329	5.09329
2.02	1.60307	1.60307	1.60307	1.60307		2.02	5.09779	5.09779	5.09779	5.09779
2.03	1.60642	1.60642	1.60642	1.60642		2.03	5.10229	5.10229	5.10229	5.10229
2.04	1.60977	1.60977	1.60977	1.60977		2.04	5.10679	5.10679	5.10679	5.10679
2.05	1.61311	1.61311	1.61311	1.61311		2.05	5.11129	5.11129	5.11129	5.11129
2.06	1.61644	1.61644	1.61644	1.61644		2.06	5.11579	5.11579	5.11579	5.11579
2.07	1.61977	1.61977	1.61977	1.61977		2.07	5.12029	5.12029	5.12029	5.12029
2.08	1.62309	1.62309	1.62309	1.62309		2.08	5.12479	5.12479	5.12479	5.12479
2.09	1.62641	1.62641	1.62641	1.62641		2.09	5.12929	5.12929	5.12929	5.12929
2.1	1.62972	1.62972	1.62972	1.62972		2.1	5.13379	5.13379	5.13379	5.13379
2.11	1.63303	1.63303	1.63303	1.63303		2.11	5.13829	5.13829	5.13829	5.13829
2.12	1.63634	1.63634	1.63634	1.63634		2.12	5.14279	5.14279	5.14279	5.14279
2.13	1.63963	1.63963	1.63963	1.63963		2.13	5.14729	5.14729	5.14729	5.14729
2.14	1.64293	1.64293	1.64293	1.64293		2.14	5.15179	5.15179	5.15179	5.15179
2.15	1.64621	1.64621	1.64621	1.64621		2.15	5.15629	5.15629	5.15629	5.15629
2.16	1.64949	1.64949	1.64949	1.64949		2.16	5.16079	5.16079	5.16079	5.16079
2.17	1.65277	1.65277	1.65277	1.65277		2.17	5.16529	5.16529	5.16529	5.16529
2.18	1.65604	1.65604	1.65604	1.65604		2.18	5.16979	5.16979	5.16979	5.16979
2.19	1.65931	1.65931	1.65931	1.65931		2.19	5.17429	5.17429	5.17429	5.17429
2.2	1.66257	1.66257	1.66257	1.66257		2.2	5.17879	5.17879	5.17879	5.17879
2.21	1.66583	1.66583	1.66583	1.66583		2.21	5.18329	5.18329	5.18329	5.18329
2.22	1.66908	1.66908	1.66908	1.66908		2.22	5.18779	5.18779	5.18779	5.18779
2.23	1.67233	1.67233	1.67233	1.67233		2.23	5.19229	5.19229	5.19229	5.19229
2.24	1.67557	1.67557	1.67557	1.67557		2.24	5.19679	5.19679	5.19679	5.19679
2.25	1.67881	1.67881	1.67881	1.67881		2.25	5.20129	5.20129	5.20129	5.20129
2.26	1.68204	1.68204	1.68204	1.68204		2.26	5.20579	5.20579	5.20579	5.20579
2.27	1.68527	1.68527	1.68527	1.68527		2.27	5.21029	5.21029	5.21029	5.21029
2.28	1.68849	1.68849	1.68849	1.68849		2.28	5.21479	5.21479	5.21479	5.21479
2.29	1.6917	1.6917	1.6917	1.6917		2.29	5.21929	5.21929	5.21929	5.21929
2.3	1.69492	1.69492	1.69492	1.69492		2.3	5.22379	5.22379	5.22379	5.22379
2.31	1.69812	1.69812	1.69812	1.69812		2.31	5.22829	5.22829	5.22829	5.22829
2.32	1.70133	1.70133	1.70133	1.70133		2.32	5.23279	5.23279	5.23279	5.23279
2.33	1.70452	1.70452	1.70452	1.70452		2.33	5.23729	5.23729	5.23729	5.23729
2.34	1.70771	1.70771	1.70771	1.70771		2.34	5.24179	5.24179	5.24179	5.24179
2.35	1.7109	1.7109	1.7109	1.7109		2.35	5.24629	5.24629	5.24629	5.24629
2.36	1.71408	1.71408	1.71408	1.71408		2.36	5.25079	5.25079	5.25079	5.25079
2.37	1.71726	1.71726	1.71726	1.71726		2.37	5.25529	5.25529	5.25529	5.25529
2.38	1.72044	1.72044	1.72044	1.72044		2.38	5.25979	5.25979	5.25979	5.25979
2.39	1.7236	1.7236	1.7236	1.7236		2.39	5.26429	5.26429	5.26429	5.26429
2.4	1.72677	1.72677	1.72677	1.72677		2.4	5.26879	5.26879	5.26879	5.26879
2.41	1.72993	1.72993	1.72993	1.72993		2.41	5.27329	5.27329	5.27329	5.27329
2.42	1.73308	1.73308	1.73308	1.73308		2.42	5.27779	5.27779	5.27779	5.27779
2.43	1.73623	1.73623	1.73623	1.73623		2.43	5.28229	5.28229	5.28229	5.28229
2.44	1.73937	1.73937	1.73937	1.73937		2.44	5.28679	5.28679	5.28679	5.28679
2.45	1.74251	1.74251	1.74251	1.74251		2.45	5.29129	5.29129	5.29129	5.29129
2.46	1.74565	1.74565	1.74565	1.74565		2.46	5.29579	5.29579	5.29579	5.29579
2.47	1.74878	1.74878	1.74878	1.74878		2.47	5.30029	5.30029	5.30029	5.30029
2.48	1.7519	1.7519	1.7519	1.7519		2.48	5.30479	5.30479	5.30479	5.30479
2.49	1.75502	1.75502	1.75502	1.75502		2.49	5.30929	5.30929	5.30929	5.30929
2.5	1.75814	1.75814	1.75814	1.75814		2.5	5.31379	5.31379	5.31379	5.31379
2.51	1.76125	1.76125	1.76125	1.76125		2.51	5.31829	5.31829	5.31829	5.31829
2.52	1.76436	1.76436	1.76436	1.76436		2.52	5.32279	5.32279	5.32279	5.32279
2.53	1.76746	1.76746	1.76746	1.76746		2.53	5.32729	5.32729	5.32729	5.32729
2.54	1.77055	1.77055	1.77055	1.77055		2.54	5.33179	5.33179	5.33179	5.33179
2.55	1.77365	1.77365	1.77365	1.77365		2.55	5.33629	5.33629	5.33629	5.33629
2.56	1.77673	1.77673	1.77673	1.77673		2.56	5.34079	5.34079	5.34079	5.34079
2.57	1.77982	1.77982	1.77982	1.77982		2.57	5.34529	5.34529	5.34529	5.34529
2.58	1.7829	1.7829	1.7829	1.7829		2.58	5.34979	5.34979	5.34979	5.34979
2.59	1.78597	1.78597	1.78597	1.78597		2.59	5.35429	5.35429	5.35429	5.35429
2.6	1.78904	1.78904	1.78904	1.78904		2.6	5.35879	5.35879	5.35879	5.35879
2.61	1.79211	1.79211	1.79211	1.79211		2.61	5.36329	5.36329	5.36329	5.36329
2.62	1.79517	1.79517	1.79517	1.79517		2.62	5.36779	5.36779	5.36779	5.36779
2.63	1.79822	1.79822	1.79822	1.79822		2.63	5.37229	5.37229	5.37229	5.37229
2.64	1.80127	1.80127	1.80127	1.80127		2.64	5.37679	5.37679	5.37679	5.37679
2.65	1.80432	1.80432	1.80432	1.80432		2.65	5.38129	5.38129	5.38129	5.38129
2.66	1.80736	1.80736	1.80736	1.80736		2.66	5.38579	5.38579	5.38579	5.38579
2.67	1.8104	1.8104	1.8104	1.8104		2.67	5.39029	5.39029	5.39029	5.39029
2.68	1.81343	1.81343	1.81343	1.81343		2.68	5.39479	5.39479	5.39479	5.39479
2.69	1.81646	1.81646	1.81646	1.81646		2.69	5.39929	5.39929	5.39929	5.39929
2.7	1.81949	1.81949	1.81949	1.81949		2.7	5.40379	5.40379	5.40379	5.40379
2.71	1.82251	1.82251	1.82251	1.82251		2.71	5.40829	5.40829	5.40829	5.40829
2.72	1.82552	1.82552	1.82552	1.82552		2.72	5.41279	5.41279	5.41279	5.41279
2.73	1.82853	1.82853	1.82853	1.82853		2.73	5.41729	5.41729	5.41729	5.41729
2.74	1.83154	1.83154	1.83154	1.83154		2.74	5.42179	5.42179	5.42179	5.42179
2.75	1.83454	1.83454	1.83454	1.83454		2.75	5.42629	5.42629	5.42629	5.42629
2.76	1.83754	1.83754	1.83754	1.83754		2.76	5.43079	5.43079	5.43079	5.43079
2.77	1.84053	1.84053	1.84053	1.84053		2.77	5.43529	5.43529	5.43529	5.43529
2.78	1.84352	1.84352	1.84352	1.84352		2.78	5.43979	5.43979	5.43979	5.43979
2.79	1.84651	1.84651	1.84651	1.84651		2.79	5.44429	5.44429	5.44429	5.44429
2.8	1.84949	1.84949	1.84949	1.84949		2.8	5.44879	5.44879	5.44879	5.44879
2.81	1.85246	1.85246	1.85246	1.85246		2.81	5.45329	5.45329	5.45329	5.45329
2.82	1.85543	1.85543	1.85543	1.85543		2.82	5.45779	5.45779	5.45779	5.45779
2.83	1.8584	1.8584	1.8584	1.8584		2.83	5.46229	5.46229	5.46229	5.46229
2.84	1.86136	1.86136	1.86136	1.86136		2.84	5.46679	5.46679	5.46679	5.46679
2.85	1.86432	1.86432	1.86432	1.86432		2.85	5.47129	5.47129	5.47129	5.47129
2.86	1.86728	1.86728	1.86728	1.86728		2.86	5.47579	5.47579	5.47579	5.47579
2.87	1.87023	1.87023	1.87023	1.87023		2.87	5.48029	5.48029	5.48029	5.48029
2.88	1.87317	1.87317	1.87317	1.87317		2.88	5.48479	5.48479	5.48479	5.48479
2.89	1.87611	1.87611	1.87611	1.87611		2.89	5.48929	5.48929	5.48929	5.48929
2.9	1.87905	1.87905	1.87905	1.87905		2.9	5.49379	5.49379	5.49379	5.49379
2.91	1.88198	1.88198	1.88198	1.88198		2.91	5.49829	5.49829	5.49829	5.49829
2.92	1.88491	1.88491	1.88491	1.88491		2.92	5.50279	5.50279	5.50279	5.50279
2.93	1.88784	1.88784	1.88784	1.88784		2.93	5.50729	5.50729	5.50729	5.50729
2.94	1.89076	1.89076	1.89076	1.89076		2.94	5.51179	5.51179	5.51179	5.51179
2.95	1.89367	1.89367	1.89367	1.89367		2.95	5.51629	5.51629	5.51629	5.51629
2.96	1.89658	1.89658	1.89658	1.89658		2.96	5.52079	5.52079	5.52079	5.52079
2.97	1.89949	1.89949	1.89949	1.89949		2.97	5.52529	5.52529	5.52529	5.52529
2.98	1.9024	1.9024	1.9024	1.9024		2.98	5.52979	5.52979	5.52979	5.52979
2.99	1.9053	1.9053	1.9053	1.9053		2.99	5.53429	5.53429	5.53429	5.53429
3	1.90819	1.90819	1.90819	1.90819		3	5.53879	5.53879	5.53879	5.53879
3.01	1.91108	1.91108	1.91108	1.91108		3.01	5.54329	5.54329	5.54329	5.54329
3.02	1.91397	1.91397	1.91397	1.91397		3.02	5.54779	5.54779	5.54779	5.54779
3.03	1.91685	1.91685	1.91685	1.91685		3.03	5.55229	5.55229	5.55229	5.55229
3.04	1.91973	1.91973	1.91973	1.91973		3.04	5.55679	5.55679	5.55679	5.55679
3.05	1.9226	1.9226	1.9226	1.9226		3.05	5.56129	5.56129	5.56129	5.56129
3.06	1.92547	1.92547	1.92547	1.92547		3.06	5.56579	5.56579	5.56579	5.56579
3.07	1.92834	1.92834	1.92834	1.92834		3.07	5.57029	5.57029	5.57029	5.57029
3.08	1.9312	1.9312	1.9312	1.9312		3.08	5.57479	5.57479	5.57479	5.57479
3.09	1.93406	1.93406	1.93406	1.93406		3.09	5.57929	5.57929	5.57929	5.57929
3.1	1.93691	1.93691	1.93691	1.93691		3.1	5.58379	5.58379	5.58379	5.58379
3.11	1.93976	1.93976	1.93976	1.93976		3.11	5.58829	5.58829	5.58829	5.58829
3.12	1.94261	1.94261	1.94261	1.94261		3.12	5.59279	5.59279	5.59279	5.59279
3.13	1.94545	1.94545	1.94545	1.94545		3.13	5.59729	5.59729	5.59729	5.59729
3.14	1.94829	1.94829	1.94829	1.94829		3.14	5.60179	5.60179	5.60179	5.60179
3.15	1.95112	1.95112	1.95112	1.95112		3.15	5.60629	5.60629	5.60629	5.60629
3.16	1.95395	1.95395	1.95395	1.95395		3.16	5.61079	5.61079	5.61079	5.61079
3.17	1.95678	1.95678	1.95678	1.95678		3.17	5.61529	5.61529	5.61529	5.61529
3.18	1.9596	1.9596	1.9596	1.9596		3.18	5.61979	5.61979	5.61979	5.61979
3.19	1.96242	1.96242	1.96242	1.96242		3.19	5.62429	5.62429	5.62429	5.62429
3.2	1.96523	1.96523	1.96523	1.96523		3.2	5.62879	5.62879	5.62879	5.62879
3.21	1.96804	1.96804	1.96804	1.96804		3.21	5.63329	5.63329	5.63329	5.63329
3.22	1.97085	1.97085	1.97085	1.97085		3.22	5.63779	5.63779	5.63779	5.63779
3.23	1.97365	1.97365	1.97365	1.97365		3.23	5.64229	5.64229	5.64229	5.64229
3.24	1.97645	1.97645	1.97645	1.97645		3.24	5.64679	5.64679	5.64679	5.64679
3.25	1.97924	1.97924	1.97924	1.97924		3.25	5.65129	5.65129	5.65129	5.65129
3.26	1.98203	1.98203	1.98203	1.98203		3.26	5.65579	5.65579	5.65579	5.65579
3.27	1.98482	1.98482	1.98482	1.98482		3.27	5.66029	5.66029	5.66029	5.66029
3.28	1.9876	1.9876	1.9876	1.9876		3.28	5.66479	5.66479	5.66479	5.66479
3.29	1.99038	1.99038	1.99038	1.99038		3.29	5.66929	5.66929	5.66929	5.66929
3.3	1.99316	1.99316	1.99316	1.99316		3.3	5.67379	5.67379	5.67379	5.67379
3.31	1.99593	1.99593	1.99593	1.99593		3.31	5.67829	5.67829	5.67829	5.67829
3.32	1.9987	1.9987	1.9987	1.9987		3.32	5.68279	5.68279	5.68279	5.68279
3.33	2.00146	2.00146	2.00146	2.00146		3.33	5.68729	5.68729	5.68729	5.68729
3.34	2.00422	2.00422	2.00422	2.00422		3.34	5.69179	5.69179	5.69179	5.69179
3.35	2.00697	2.00697	2.00697	2.00697		3.35	5.69629	5.69629	5.69629	5.69629
3.36	2.00972	2.00972	2.00972	2.00972		3.36	5.70079	5.70079	5.70079	5.70079
3.37	2.01247	2.01247	2.01247	2.01247		3.37	5.70529	5.70529	5.70529	5.70529
3.38	2.01522	2.01522	2.01522	2.01522		3.38	5.70979	5.70979	5.70979	5.70979
3.39	2.01796	2.01796	2.01796	2.01796		3.39	5.71429	5.71429	5.71429	5.71429
3.4	2.02069	2.02069	2.02069	2.02069		3.4	5.71879	5.71879	5.71879	5.71879
3.41	2.02343	2.02343	2.02343	2.02343		3.41	5.72329	5.72329	5.72329	5.72329
3.42	2.02616	2.02616	2.02616	2.02616		3.42	5.72779	5.72779	5.72779	5.72779
3.43	2.02888	2.02888	2.02888	2.02888		3.43	5.73229	5.73229	5.73229	5.73229
3.44	2.0316	2.0316	2.0316	2.0316		3.44	5.73679	5.73679	5.73679	5.73679
3.45	2.03432	2.03432	2.03432	2.03432		3.45	5.74129	5.74129	5.74129	5.74129
3.46	2.03703	2.03703	2.03703	2.03703		3.46	5.74579	5.74579	5.74579	5.74579
3.47	2.03974	2.03974	2.03974	2.03974		3.47	5.75029	5.75029	5.75029	5.75029
3.48	2.04245	2.04245	2.04245	2.04245		3.48	5.75479	5.75479	5.75479	5.75479
3.49	2.04515	2.04515	2.04515	2.04515		3.49	5.75929	5.75929	5.75929	5.75929
3.5	2.04785	2.04785	2.04785	2.04785		3.5	5.76379	5.76379	5.76379	5.76379
3.51	2.05055	2.05055	2.05055	2.05055		3.51	5.76829	5.76829	5.76829	5.76829
3.52	2.05324	2.05324	2.05324	2.05324		3.52	5.77279	5.77279	5.77279	5.77279
3.53	2.05593	2.05593	2.05593	2.05593		3.53	5.77729	5.77729	5.77729	5.77729
3.54	2.05861	2.05861	2.05861	2.05861		3.54	5.78179	5.78179	5.78179	5.78179
3.55	2.06129	2.06129	2.06129	2.06129		3.55	5.78629	5.78629	5.78629	5.78629
3.56	2.06397	2.06397	2.06397	2.06397		3.56	5.79079	5.79079	5.79079	5.79079
3.57	2.06664	2.06664	2.06664	2.06664		3.57	5.79529	5.79529	5.79529	5.79529
3.58	2.06931	2.06931	2.06931	2.06931		3.58	5.79979	5.79979	5.79979	5.79979
3.59	2.07198	2.07198	2.07198	2.07198		3.59	5.80429	5.80429	5.80429	5.80429
3.6	2.07464	2.07464	2.07464	2.07464		3.6	5.80879	5.80879	5.80879	5.80879
3.61	2.0773	2.0773	2.0773	2.0773		3.61	5.81329	5.81329	5.81329	5.81329
3.62	2.07995	2.07995	2.07995	2.07995		3.62	5.81779	5.81779	5.81779	5.81779
3.63	2.08261	2.08261	2.08261	2.08261		3.63	5.82229	5.82229	5.82229	5.82229
3.64	2.08525	2.08525	2.08525	2.08525		3.64	5.82679	5.82679	5.82679	5.82679
3.65	2.0879	2.0879	2.0879	2.0879		3.65	5.83129	5.83129	5.83129	5.83129
3.66	2.09054	2.09054	2.09054	2.09054		3.66	5.83579	5.83579	5.83579	5.83579
3.67	2.09318	2.09318	2.09318	2.09318		3.67	5.84029	5.84029	5.84029	5.84029
3.68	2.09581	2.09581	2.09581	2.09581		3.68	5.84479	5.84479	5.84479	5.84479
3.69	2.09844	2.09844	2.09844	2.09844		3.69	5.84929	5.84929	5.84929	5.84929
3.7	2.10107	2.10107	2.10107	2.10107		3.7	5.85379	5.85379	5.85379	5.85379
3.71	2.10369	2.10369	2.10369	2.10369		3.71	5.85829	5.85829	5.85829	5.85829
3.72	2.10631	2.10631	2.10631	2.10631		3.72	5.86279	5.86279	5.86279	5.86279
3.73	2.10892	2.10892	2.10892	2.10892		3.73	5.86729	5.86729	5.86729	5.86729
3.74	2.11154	2.11154	2.11154	2.11154		3.74	5.87179	5.87179	5.87179	5.87179
3.75	2.11415	2.11415	2.11415	2.11415		3.75	5.87629	5.87629	5.87629	5.87629
3.76	2.11675	2.11675	2.11675	2.11675		3.76	5.88079	5.88079	5.88079	5.88079
3.77	2.11935	2.11935	2.11935	2.11935		3.77	5.88529	5.88529	5.88529	5.88529
3.78	2.12195	2.12195	2.12195	2.12195		3.78	5.88979	5.88979	5.88979	5.88979
3.79	2.12455	2.12455	2.12455	2.12455		3.79	5.89429	5.89429	5.89429	5.89429
3.8	2.12714	2.12714	2.12714	2.12714		3.8	5.89879	5.89879	5.89879	5.89879
3.81	2.12973	2.12973	2.12973	2.12973		3.81	5.90329	5.90329	5.90329	5.90329
3.82	2.13231	2.13231	2.13231	2.13231		3.82	5.90779	5.90779	5.90779	5.90779
3.83	2.13489	2.13489	2.13489	2.13489		3.83	5.91229	5.91229	5.91229	5.91229
3.84	2.13747	2.13747	2.13747	2.13747		3.84	5.91679	5.91679	5.91679	5.91679
3.85	2.14005	2.14005	2.14005	2.14005		3.85	5.92129	5.92129	5.92129	5.92129
3.86	2.14262	2.14262	2.14262	2.14262		3.86	5.92579	5.92579	5.92579	5.92579
3.87	2.14518	2.14518	2.14518	2.14518		3.87	5.93029	5.93029	5.93029	5.93029
3.88	2.14775	2.14775	2.14775	2.14775		3.88	5.93479	5.93479	5.93479	5.93479
3.89	2.15031	2.15031	2.15031	2.15031		3.89	5.93929	5.93929	5.93929	5.93929
3.9	2.15287	2.15287	2.15287	2.15287		3.9	5.94379	5.94379	5.94379	5.94379
3.91	2.15542	2.15542	2.15542	2.15542		3.91	5.94829	5.94829	5.94829	5.94829
3.92	2.15797	2.15797	2.15797	2.15797		3.92	5.95279	5.95279	5.95279	5.95279
3.93	2.16052	2.16052	2.16052	2.16052		3.93	5.95729	5.95729	5.95729	5.95729
3.94	2.16306	2.16306	2.16306	2.16306		3.94	5.96179	5.96179	5.96179	5.96179
3.95	2.1656	2.1656	2.1656	2.1656		3.95	5.96629	5.96629	5.96629	5.96629
3.96	2.16814	2.16814	2.16814	2.16814		3.96	5.97079	5.97079	5.97079	5.97079
3.97	2.17067	2.17067	2.17067	2.17067		3.97	5.97529	5.97529	5.97529	5.97529
3.98	2.1732	2.1732	2.1732	2.1732		3.98	5.97979	5.97979	5.97979	5.97979
3.99	2.17573	2.17573	2.17573	2.17573		3.99	5.98429	5.98429	5.98429	5.98429
4	2.17826	2.17826	2.17826	2.17826		4	5.98879	5.98879	5.98879	5.98879
4.01	2.18078	2.18078	2.18078	2.18078		4.01	5.99329	5.99329	5.99329	5.99329
4.02	2.18329	2.18329	2.18329	2.18329		4.02	5.99779	5.99779	5.99779	5.99779
4.03	2.18581	2.18581	2.18581	2.18581		4.03	6.00229	6.00229	6.00229	6.00229
4.04	2.18832	2.18832	2.18832	2.18832		4.04	6.00679	6.00679	6.00679	6.00679
4.05	2.19083	2.19083	2.19083	2.19083		4.05	6.01129	6.01129	6.01129	6.01129
4.06	2.19333	2.19333	2.19333	2.19333		4.06	6.01579	6.01579	6.01579	6.01579
4.07	2.19583	2.19583	2.19583	2.19583		4.07	6.02029	6.02029	6.02029	6.02029
4.08	2.19833	2.19833	2.19833	2.19833		4.08	6.02479	6.02479	6.02479	6.02479
4.09	2.20082	2.20082	2.20082	2.20082		4.09	6.02929	6.02929	6.02929	6.02929
4.1	2.20331	2.20331	2.20331	2.20331		4.1	6.03379	6.03379	6.03379	6.03379
4.11	2.2058	2.2058	2.2058	2.2058		4.11	6.03829	6.03829	6.03829	6.03829
4.12	2.20829	2.20829	2.20829	2.20829		4.12	6.04279	6.04279	6.04279	6.04279
4.13	2.21077	2.21077	2.21077	2.21077		4.13	6.04729	6.04729	6.04729	6.04729
4.14	2.21325	2.21325	2.21325	2.21325		4.14	6.05179	6.05179	6.05179	6.05179
4.15	2.21572	2.21572	2.21572	2.21572		4.15	6.05629	6.05629	6.05629	6.05629
4.16	2.21819	2.21819	2.21819	2.21819		4.16	6.06079	6.06079	6.06079	6.06079
4.17	2.22066	2.22066	2.22066	2.22066		4.17	6.06529	6.06529	6.06529	6.06529
4.18	2.22313	2.22313	2.22313	2.22313		4.18	6.06979	6.06979	6.06979	6.06979
4.19	2.22559	2.22559	2.22559	2.22559		4.19	6.07429	6.07429	6.07429	6.07429
4.2	2.22805	2.22805	2.22805	2.22805		4.2	6.07879	6.07879	6.07879	6.07879
4.21	2.2305	2.2305	2.2305	2.2305		4.21	6.08329	6.08329	6.08329	6.08329
4.22	2.23296	2.23296	2.23296	2.23296		4.22	6.08779	6.08779	6.08779	6.08779
4.23	2.23541	2.23541	2.23541	2.23541		4.23	6.09229	6.09229	6.09229	6.09229
4.24	2.23785	2.23785	2.23785	2.23785		4.24	6.09679	6.09679	6.09679	6.09679
4.25	2.2403	2.2403	2.2403	2.2403		4.25	6.10129	6.10129	6.10129	6.10129
4.26	2.24274	2.24274	2.24274	2.24274		4.26	6.10579	6.10579	6.10579	6.10579
4.27	2.24517	2.24517	2.24517	2.24517		4.27	6.11029	6.11029	6.11029	6.11029
4.28	2.24761	2.24761	2.24761	2.24761		4.28	6.11479	6.11479	6.11479	6.11479
4.29	2.25004	2.25004	2.25004	2.25004		4.29	6.11929	6.11929	6.11929	6.11929
4.3	2.25247	2.25247	2.25247	2.25247		4.3	6.12379	6.12379	6.12379	6.12379
4.31	2.25489	2.25489	2.25489	2.25489		4.31	6.12829	6.12829	6.12829	6.12829
4.32	2.25731	2.25731	2.25731	2.25731		4.32	6.13279	6.13279	6.13279	6.13279
4.33	2.25973	2.25973	2.25973	2.25973		4.33	6.13729	6.13729	6.13729	6.13729
4.34	2.26214	2.26214	2.26214	2.26214		4.34	6.14179	6.14179	6.14179	6.14179
4.35	2.26456	2.26456	2.26456	2.26456		4.35	6.14629	6.14629	6.14629	6.14629
4.36	2.26697	2.26697	2.26697	2.26697		4.36	6.15079	6.15079	6.15079	6.15079
4.37	2.26937	2.26937	2.26937	2.26937		4.37	6.15529	6.15529	6.15529	6.15529
4.38	2.27177	2.27177	2.27177	2.27177		4.38	6.15979	6.15979	6.15979	6.15979
4.39	2.27417	2.27417	2.27417	2.27417		4.39	6.16429	6.16429	6.16429	6.16429
4.4	2.27657	2.27657	2.27657	2.27657		4.4	6.16879	6.16879	6.16879	6.16879
4.41	2.27897	2.27897	2.27897	2.27897		4.41	6.17329	6.17329	6.17329	6.17329
4.42	2.28136	2.28136	2.28136	2.28136		4.42	6.17779	6.17779	6.17779	6.17779
4.43	2.28374	2.28374	2.28374	2.28374		4.43	6.18229	6.18229	6.18229	6.18229
4.44	2.28613	2.28613	2.28613	2.28613		4.44	6.18679	6.18679	6.18679	6.18679
4.45	2.28851	2.28851	2.28851	2.28851		4.45	6.19129	6.19129	6.19129	6.19129
4.46	2.29089	2.29089	2.29089	2.29089		4.46	6.19579	6.19579	6.19579	6.19579
4.47	2.29327	2.29327	2.29327	2.29327		4.47	6.20029	6.20029	6.20029	6.20029
4.48	2.29564	2.29564	2.29564	2.29564		4.48	6.20479	6.20479	6.20479	6.20479
4.49	2.29801	2.29801	2.29801	2.29801		4.49	6.20929	6.20929	6.20929	6.20929
4.5	2.30037	2.30037	2.30037	2.30037		4.5	6.21379	6.21379	6.21379	6.21379
4.51	2.30274	2.30274	2.30274	2.30274		4.51	6.21829	6.21829	6.21829	6.21829
4.52	2.3051	2.3051	2.3051	2.3051		4.52	6.22279	6.22279	6.22279	6.22279
4.53	2.30746	2.30746	2.30746	2.30746		4.53	6.22729	6.22729	6.22729	6.22729
4.54	2.30981	2.30981	2.30981	2.30981		4.54	6.23179	6.23179	6.23179	6.23179
4.55	2.31216	2.31216	2.31216	2.31216		4.55	6.23629	6.23629	6.23629	6.23629
4.56	2.31451	2.31451	2.31451	2.31451		4.56	6.24079	6.24079	6.24079	6.24079
4.57	2.31686	2.31686	2.31686	2.31686		4.57	6.24529	6.24529	6.24529	6.24529
4.58	2.3192	2.3192	2.3192	2.3192		4.58	6.24979	6.24979	6.24979	6.24979
4.59	2.32154	2.32154	2.32154	2.32154		4.59	6.25429	6.25429	6.25429	6.25429
4.6	2.32388	2.32388	2.32388	2.32388		4.6	6.25879	6.25879	6.25879	6.25879
4.61	2.32621	2.32621	2.32621	2.32621		4.61	6.26329	6.26329	6.26329	6.26329
4.62	2.32855	2.32855	2.32855	2.32855		4.62	6.26779	6.26779	6.26779	6.26779
4.63	2.33087	2.33087	2.33087	2.33087		4.63	6.27229	6.27229	6.27229	6.27229
4.64	2.3332	2.3332	2.3332	2.3332		4.64	6.27679	6.27679	6.27679	6.27679
4.65	2.33552	2.33552	2.33552	2.33552		4.65	6.28129	6.28129	6.28129	6.28129
4.66	2.33784	2.33784	2.33784	2.33784		4.66	6.28579	6.28579	6.28579	6.28579
4.67	2.34016	2.34016	2.34016	2.34016		4.67	6.29029	6.29029	6.29029	6.29029
4.68	2.34247	2.34247	2.34247	2.34247		4.68	6.29479	6.29479	6.29479	6.29479
4.69	2.34478	2.34478	2.34478	2.34478		4.69	6.29929	6.29929	6.29929	6.29929
4.7	2.34709	2.34709	2.34709	2.34709		4.7	6.30379	6.30379	6.30379	6.30379
4.71	2.3494	2.3494	2.3494	2.3494		4.71	6.30829	6.30829	6.30829	6.30829
4.72	2.3517	2.3517	2.3517	2.3517		4.72	6.31279	6.31279	6.31279	6.31279
4.73	2.354	2.354	2.354	2.354		4.73	6.31729	6.31729	6.31729	6.31729
4.74	2.3563	2.3563	2.3563	2.3563		4.74	6.32179	6.32179	6.32179	6.32179
4.75	2.35859	2.35859	2.35859	2.35859		4.75	6.32629	6.32629	6.32629	6.32629
4.76	2.36088	2.36088	2.36088	2.36088		4.76	6.33079	6.33079	6.33079	6.33079
4.77	2.36317	2.36317	2.36317	2.36317		4.77	6.33529	6.33529	6.33529	6.33529
4.78	2.36546	2.36546	2.36546	2.36546		4.78	6.33979	6.33979	6.33979	6.33979
4.79	2.36774	2.36774	2.36774	2.36774		4.79	6.34429	6.34429	6.34429	6.34429
4.8	2.37002	2.37002	2.37002	2.37002		4.8	6.34879	6.34879	6.34879	6.34879
4.81	2.3723	2.3723	2.3723	2.3723		4.81	6.35329	6.35329	6.35329	6.35329
4.82	2.37457	2.37457	2.37457	2.37457		4.82	6.35779	6.35779	6.35779	6.35779
4.83	2.37684	2.37684	2.37684	2.37684		4.83	6.36229	6.36229	6.36229	6.36229
4.84	2.37911	2.37911	2.37911	2.37911		4.84	6.36679	6.36679	6.36679	6.36679
4.85	2.38138	2.38138	2.38138	2.38138		4.85	6.37129	6.37129	6.37129	6.37129
4.86	2.38364	2.38364	2.38364	2.38364		4.86	6.37579	6.37579	6.37579	6.37579
4.87	2.3859	2.3859	2.3859	2.3859		4.87	6.38029	6.38029	6.38029	6.38029
4.88	2.38816	2.38816	2.38816	2.38816		4.88	6.38479	6.38479	6.38479	6.38479
4.89	2.39042	2.39042	2.39042	2.39042		4.89	6.38929	6.38929	6.38929	6.38929
4.9	2.39267	2.39267	2.39267	2.39267		4.9	6.39379	6.39379	6.39379	6.39379
4.91	2.39492	2.39492	2.39492	2.39492		4.91	6.39829	6.39829	6.39829	6.39829
4.92	2.39717	2.39717	2.39717	2.39717		4.92	6.40279	6.40279	6.40279	6.40279
4.93	2.39941	2.39941	2.39941	2.39941		4.93	6.40729	6.40729	6.40729	6.40729
4.94	2.40165	2.40165	2.40165	2.40165		4.94	6.41179	6.41179	6.41179	6.41179
4.95	2.40389	2.40389	2.40389	2.40389		4.95	6.41629	6.41629	6.41629	6.41629
4.96	2.40613	2.40613	2.40613	2.40613		4.96	6.42079	6.42079	6.42079	6.42079
4.97	2.40836	2.40836	2.40836	2.40836		4.97	6.42529	6.42529	6.42529	6.42529
4.98	2.41059	2.41059	2.41059	2.41059		4.98	6.42979	6.42979	6.42979	6.42979
4.99	2.41282	2.41282	2.41282	2.41282		4.99	6.43429	6.43429	6.43429	6.43429
5	2.41504	2.41504	2.41504	2.41504		5	6.43879	6.43879	6.43879	6.43879
5.01	2.41727	2.41727	2.41727	2.41727		5.01	6.44329	6.44329	6.44329	6.44329
5.02	2.41949	2.41949	2.41949	2.41949		5.02	6.44779	6.44779	6.44779	6.44779
5.03	2.4217	2.4217	2.4217	2.4217		5.03	6.45229	6.45229	6.45229	6.45229
5.04	2.42392	2.42392	2.42392	2.42392		5.04	6.45679	6.45679	6.45679	6.45679
5.05	2.42613	2.42613	2.42613	2.42613		5.05	6.46129	6.46129	6.46129	6.46129
5.06	2.42834	2.42834	2.42834	2.42834		5.06	6.46579	6.46579	6.46579	6.46579
5.07	2.43055	2.43055	2.43055	2.43055		5.07	6.47029	6.47029	6.47029	6.47029
5.08	2.43275	2.43275	2.43275	2.43275		5.08	6.47479	6.47479	6.47479	6.47479
5.09	2.43495	2.43495	2.43495	2.43495		5.09	6.47929	6.47929	6.47929	6.47929
5.1	2.43715	2.43715	2.43715	2.43715		5.1	6.48379	6.48379	6.48379	6.48379
5.11	2.43935	2.43935	2.43935	2.43935		5.11	6.48829	6.48829	6.48829	6.48829
5.12	2.44154	2.44154	2.44154	2.44154		5.12	6.49279	6.49279	6.49279	6.49279
5.13	2.44373	2.44373	2.44373	2.44373		5.13	6.49729	6.49729	6.49729	6.49729
5.14	2.44592	2.44592	2.44592	2.44592		5.14	6.50179	6.50179	6.50179	6.50179
5.15	2.4481	2.4481	2.4481	2.4481		5.15	6.50629	6.50629	6.50629	6.50629
5.16	2.45029	2.45029	2.45029	2.45029		5.16	6.51079	6.51079	6.51079	6.51079
5.17	2.45247	2.45247	2.45247	2.45247		5.17	6.51529	6.51529	6.51529	6.51529
5.18	2.45464	2.45464	2.45464	2.45464		5.18	6.51979	6.51979	6.51979	6.51979
5.19	2.45682	2.45682	2.45682	2.45682		5.19	6.52429	6.52429	6.52429	6.52429
5.2	2.45899	2.45899	2.45899	2.45899		5.2	6.52879	6.52879	6.52879	6.52879
5.21	2.46116	2.46116	2.46116	2.46116		5.21	6.53329	6.53329	6.53329	6.53329
5.22	2.46333	2.46333	2.46333	2.46333		5.22	6.53779	6.53779	6.53779	6.53779
5.23	2.46549	2.46549	2.46549	2.46549		5.23	6.54229	6.54229	6.54229	6.54229
5.24	2.46766	2.46766	2.46766	2.46766		5.24	6.54679	6.54679	6.54679	6.54679
5.25	2.46981	2.46981	2.46981	2.46981		5.25	6.55129	6.55129	6.55129	6.55129
5.26	2.47197	2.47197	2.47197	2.47197		5.26	6.55579	6.55579	6.55579	6.55579
5.27	2.47413	2.47413	2.47413	2.47413		5.27	6.56029	6.56029	6.56029	6.56029
5.28	2.47628	2.47628	2.47628	2.47628		5.28	6.56479	6.56479	6.56479	6.56479
5.29	2.47843	2.47843	2.47843	2.47843		5.29	6.56929	6.56929	6.56929	6.56929
5.3	2.48057	2.48057	2.48057	2.48057		5.3	6.57379	6.57379	6.57379	6.57379
5.31	2.48272	2.48272	2.48272	2.48272		5.31	6.57829	6.57829	6.57829	6.57829
5.32	2.48486	2.48486	2.48486	2.48486		5.32	6.58279	6.58279	6.58279	6.58279
5.33	2.487	2.487	2.487	2.487		5.33	6.58729	6.58729	6.58729	6.58729
5.34	2.48914	2.48914	2.48914	2.48914		5.34	6.59179	6.59179	6.59179	6.59179
5.35	2.49127	2.49127	2.49127	2.49127		5.35	6.59629	6.59629	6.59629	6.59629
5.36	2.4934	2.4934	2.4934	2.4934		5.36	6.60079	6.60079	6.60079	6.60079
5.37	2.49553	2.49553	2.49553	2.49553		5.37	6.60529	6.60529	6.60529	6.60529
5.38	2.49766	2.49766	2.49766	2.49766		5.38	6.60979	6.60979	6.60979	6.60979
5.39	2.49978	2.49978	2.49978	2.49978		5.39	6.61429	6.61429	6.61429	6.61429
5.4	2.50191	2.50191	2.50191	2.50191		5.4	6.61879	6.61879	6.61879	6.61879
5.41	2.50402	2.50402	2.50402	2.50402		5.41	6.62329	6.62329	6.62329	6.62329
5.42	2.50614	2.50614	2.50614	2.50614		5.42	6.62779	6.62779	6.62779	6.62779
5.43	2.50826	2.50826	2.50826	2.50826		5.43	6.63229	6.63229	6.63229	6.63229
5.44	2.51037	2.51037	2.51037	2.51037		5.44	6.63679	6.63679	6.63679	6.63679
5.45	2.51248	2.51248	2.51248	2.51248		5.45	6.64129	6.64129	6.64129	6.64129
5.46	2.51458	2.51458	2.51458	2.51458		5.46	6.64579	6.64579	6.64579	6.64579
5.47	2.51669	2.51669	2.51669	2.51669		5.47	6.65029	6.65029	6.65029	6.65029
5.48	2.51879	2.51879	2.51879	2.51879		5.48	6.65479	6.65479	6.65479	6.65479
5.49	2.52089	2.52089	2.52089	2.52089		5.49	6.65929	6.65929	6.65929	6.65929
5.5	2.52299	2.52299	2.52299	2.52299		5.5	6.66379	6.66379	6.66379	6.66379
5.51	2.52508	2.52508	2.52508	2.52508		5.51	6.66829	6.66829	6.66829	6.66829
5.52	2.52717	2.52717	2.52717	2.52717		5.52	6.67279	6.67279	6.67279	6.67279
5.53	2.52926	2.52926	2.52926	2.52926		5.53	6.67729	6.67729	6.67729	6.67729
5.54	2.53135	2.53135	2.53135	2.53135		5.54	6.68179	6.68179	6.68179	6.68179
5.55	2.53344	2.53344	2.53344	2.53344		5.55	6.68629	6.68629	6.68629	6.68629
5.56	2.53552	2.53552	2.53552	2.53552		5.56	6.69079	6.69079	6.69079	6.69079
5.57	2.5376	2.5376	2.5376	2.5376		5.57	6.69529	6.69529	6.69529	6.69529
5.58	2.53968	2.53968	2.53968	2.53968		5.58	6.69979	6.69979	6.69979	6.69979
5.59	2.54175	2.54175	2.54175	2.54175		5.59	6.70429	6.70429	6.70429	6.70429
5.6	2.54383	2.54383	2.54383	2.54383		5.6	6.70879	6.70879	6.70879	6.70879
5.61	2.5459	2.5459	2.5459	2.5459		5.61	6.71329	6.71329	6.71329	6.71329
5.62	2.54797	2.54797	2.54797	2.54797		5.62	6.71779	6.71779	6.71779	6.71779
5.63	2.55003	2.55003	2.55003	2.55003		5.63	6.72229	6.72229	6.72229	6.72229
5.64	2.55209	2.55209	2.55209	2.55209		5.64	6.72679	6.72679	6.72679	6.72679
5.65	2.55416	2.55416	2.55416	2.55416		5.65	6.73129	6.73129	6.73129	6.73129
5.66	2.55621	2.55621	2.55621	2.55621		5.66	6.73579	6.73579	6.73579	6.73579
5.67	2.55827	2.55827	2.55827	2.55827		5.67	6.74029	6.74029	6.74029	6.74029
5.68	2.56032	2.56032	2.56032	2.56032		5.68	6.74479	6.74479	6.74479	6.74479
5.69	2.56238	2.56238	2.56238	2.56238		5.69	6.74929	6.74929	6.74929	6.74929
5.7	2.56443	2.56443	2.56443	2.56443		5.7	6.75379	6.75379	6.75379	6.75379
5.71	2.56647	2.56647	2.56647	2.56647		5.71	6.75829	6.75829	6.75829	6.75829
5.72	2.56852	2.56852	2.56852	2.56852		5.72	6.76279	6.76279	6.76279	6.76279
5.73	2.57056	2.57056	2.57056	2.57056		5.73	6.76729	6.76729	6.76729	6.76729
5.74	2.5726	2.5726	2.5726	2.5726		5.74	6.77179	6.77179	6.77179	6.77179
5.75	2.57464	2.57464	2.57464	2.57464		5.75	6.77629	6.77629	6.77629	6.77629
5.76	2.57667	2.57667	2.57667	2.57667		5.76	6.78079	6.78079	6.78079	6.78079
5.77	2.57871	2.57871	2.57871	2.57871		5.77	6.78529	6.78529	6.78529	6.78529
5.78	2.58074	2.58074	2.58074	2.58074		5.78	6.78979	6.78979	6.78979	6.78979
5.79	2.58277	2.58277	2.58277	2.58277		5.79	6.79429	6.79429	6.79429	6.79429
5.8	2.58479	2.58479	2.58479	2.58479		5.8	6.79879	6.79879	6.79879	6.79879
5.81	2.58682	2.58682	2.58682	2.58682		5.81	6.80329	6.80329	6.80329	6.80329
5.82	2.58884	2.58884	2.58884	2.58884		5.82	6.80779	6.80779	6.80779	6.80779
5.83	2.59086	2.59086	2.59086	2.59086		5.83	6.81229	6.81229	6.81229	6.81229
5.84	2.59287	2.59287	2.59287	2.59287		5.84	6.81679	6.81679	6.81679	6.81679
5.85	2.59489	2.59489	2.59489	2.59489		5.85	6.82129	6.82129	6.82129	6.82129
5.86	2.5969	2.5969	2.5969	2.5969		5.86	6.82579	6.82579	6.82579	6.82579
5.87	2.59891	2.59891	2.59891	2.59891		5.87	6.83029	6.83029	6.83029	6.83029
5.88	2.60092	2.60092	2.60092	2.60092		5.88	6.83479	6.83479	6.83479	6.83479
5.89	2.60292	2.60292	2.60292	2.60292		5.89	6.83929	6.83929	6.83929	6.83929
5.9	2.60493	2.60493	2.60493	2.60493		5.9	6.84379	6.84379	6.84379	6.84379
5.91	2.60693	2.60693	2.60693	2.60693		5.91	6.84829	6.84829	6.84829	6.84829
5.92	2.60893	2.60893	2.60893	2.60893		5.92	6.85279	6.85279	6.85279	6.85279
5.93	2.61092	2.61092	2.61092	2.61092		5.93	6.85729	6.85729	6.85729	6.85729
5.94	2.61292	2.61292	2.61292	2.61292		5.94	6.86179	6.86179	6.86179	6.86179
5.95	2.61491	2.61491	2.61491	2.61491		5.95	6.86629	6.86629	6.86629	6.86629
5.96	2.6169	2.6169	2.6169	2.6169		5.96	6.87079	6.87079	6.87079	6.87079
5.97	2.61889	2.61889	2.61889	2.61889		5.97	6.87529	6.87529	6.87529	6.87529
5.98	2.62087	2.62087	2.62087	2.62087		5.98	6.87979	6.87979	6.87979	6.87979
5.99	2.62286	2.62286	2.62286	2.62286		5.99	6.88429	6.88429	6.88429	6.88429
6	2.62484	2.62484	2.62484	2.62484		6	6.88879	6.88879	6.88879	6.88879
6.01	2.62682	2.62682	2.62682	2.62682		6.01	6.89329	6.89329	6.89329	6.89329
6.02	2.62879	2.62879	2.62879	2.62879		6.02	6.89779	6.89779	6.89779	6.89779
6.03	2.63077	2.63077	2.63077	2.63077		6.03	6.90229	6.90229	6.90229	6.90229
6.04	2.63274	2.63274	2.63274	2.63274		6.04	6.90679	6.90679	6.90679	6.90679
6.05	2.63471	2.63471	2.63471	2.63471		6.05	6.91129	6.91129	6.91129	6.91129
6.06	2.63668	2.63668	2.63668	2.63668		6.06	6.91579	6.91579	6.91579	6.91579
6.07	2.63864	2.63864	2.63864	2.63864		6.07	6.92029	6.92029	6.92029	6.92029
6.08	2.6406	2.6406	2.6406	2.6406		6.08	6.92479	6.92479	6.92479	6.92479
6.09	2.64257	2.64257	2.64257	2.64257		6.09	6.92929	6.92929	6.92929	6.92929
6.1	2.64452	2.64452	2.64452	2.64452		6.1	6.93379	6.93379	6.93379	6.93379
6.11	2.64648	2.64648	2.64648	2.64648		6.11	6.93829	6.93829	6.93829	6.93829
6.12	2.64844	2.64844	2.64844	2.64844		6.12	6.94279	6.94279	6.94279	6.94279
6.13	2.65039	2.65039	2.65039	2.65039		6.13	6.94729	6.94729	6.94729	6.94729
6.14	2.65234	2.65234	2.65234	2.65234		6.14	6.95179	6.95179	6.95179	6.95179
6.15	2.65429	2.65429	2.65429	2.65429		6.15	6.95629	6.95629	6.95629	6.95629
6.16	2.65623	2.65623	2.65623	2.65623		6.16	6.96079	6.96079	6.96079	6.96079
6.17	2.65818	2.65818	2.65818	2.65818		6.17	6.96529	6.96529	6.96529	6.96529
6.18	2.66012	2.66012	2.66012	2.66012		6.18	6.96979	6.96979	6.96979	6.96979
6.19	2.66206	2.66206	2.66206	2.66206		6.19	6.97429	6.97429	6.97429	6.97429
6.2	2.664	2.664	2.664	2.664		6.2	6.97879	6.97879	6.97879	6.97879
6.21	2.66593	2.66593	2.66593	2.66593		6.21	6.98329	6.98329	6.98329	6.98329
6.22	2.66786	2.66786	2.66786	2.66786		6.22	6.98779	6.98779	6.98779	6.98779
6.23	2.66979	2.66979	2.66979	2.66979		6.23	6.99229	6.99229	6.99229	6.99229
6.24	2.67172	2.67172	2.67172	2.67172		6.24	6.99679	6.99679	6.99679	6.99679
6.25	2.67365	2.67365	2.67365	2.67365		6.25	7.00129	7.00129	7.00129	7.00129
6.26	2.67557	2.67557	2.67557	2.67557		6.26	7.00579	7.00579	7.00579	7.00579
6.27	2.6775	2.6775	2.6775	2.6775		6.27	7.01029	7.01029	7.01029	7.01029
6.28	2.67942	2.67942	2.67942	2.67942		6.28	7.01479	7.01479	7.01479	7.01479
6.29	2.68134	2.68134	2.68134	2.68134		6.29	7.01929	7.01929	7.01929	7.01929
6.3	2.68325	2.68325	2.68325	2.68325		6.3	7.02379	7.02379	7.02379	7.02379
6.31	2.68517	2.68517	2.68517	2.68517		6.31	7.02829	7.02829	7.02829	7.02829
6.32	2.68708	2.68708	2.68708	2.68708		6.32	7.03279	7.03279	7.03279	7.03279
6.33	2.68899	2.68899	2.68899	2.68899		6.33	7.03729	7.03729	7.03729	7.03729
6.34	2.6909	2.6909	2.6909	2.6909		6.34	7.04179	7.04179	7.04179	7.04179
6.35	2.6928	2.6928	2.6928	2.6928		6.35	7.04629	7.04629	7.04629	7.04629
6.36	2.69471	2.69471	2.69471	2.69471		6.36	7.05079	7.05079	7.05079	7.05079
6.37	2.69661	2.69661	2.69661	2.69661		6.37	7.05529	7.05529	7.05529	7.05529
6.38	2.69851	2.69851	2.69851	2.69851		6.38	7.05979	7.05979	7.05979	7.05979
6.39	2.7004	2.7004	2.7004	2.7004		6.39	7.06429	7.06429	7.06429	7.06429
6.4	2.7023	2.7023	2.7023	2.7023		6.4	7.06879	7.06879	7.06879	7.06879
6.41	2.70419	2.70419	2.70419	2.70419		6.41	7.07329	7.07329	7.07329	7.07329
6.42	2.70608	2.70608	2.70608	2.70608		6.42	7.07779	7.07779	7.07779	7.07779
6.43	2.70797	2.70797	2.70797	2.70797		6.43	7.08229	7.08229	7.08229	7.08229
6.44	2.70986	2.70986	2.70986	2.70986		6.44	7.08679	7.08679	7.08679	7.08679
6.45	2.71175	2.71175	2.71175	2.71175		6.45	7.09129	7.09129	7.09129	7.09129
6.46	2.71363	2.71363	2.71363	2.71363		6.46	7.09579	7.09579	7.09579	7.09579
6.47	2.71551	2.71551	2.71551	2.71551		6.47	7.10029	7.10029	7.10029	7.10029
6.48	2.71739	2.71739	2.71739	2.71739		6.48	7.10479	7.10479	7.10479	7.10479
6.49	2.71927	2.71927	2.71927	2.71927		6.49	7.10929	7.10929	7.10929	7.10929
6.5	2.72114	2.72114	2.72114	2.72114		6.5	7.11379	7.11379	7.11379	7.11379
6.51	2.72301	2.72301	2.72301	2.72301		6.51	7.11829	7.11829	7.11829	7.11829
6.52	2.72489	2.72489	2.72489	2.72489		6.52	7.12279	7.12279	7.12279	7.12279
6.53	2.72675	2.72675	2.72675	2.72675		6.53	7.12729	7.12729	7.12729	7.12729
6.54	2.72862	2.72862	2.72862	2.72862		6.54	7.13179	7.13179	7.13179	7.13179
6.55	2.73049	2.73049	2.73049	2.73049		6.55	7.13629	7.13629	7.13629	7.13629
6.56	2.73235	2.73235	2.73235	2.73235		6.56	7.14079	7.14079	7.14079	7.14079
6.57	2.73421	2.73421	2.73421	2.73421		6.57	7.14529	7.14529	7.14529	7.14529
6.58	2.73607	2.73607	2.73607	2.73607		6.58	7.14979	7.14979	7.14979	7.14979
6.59	2.73793	2.73793	2.73793	2.73793		6.59	7.15429	7.15429	7.15429	7.15429
6.6	2.73978	2.73978	2.73978	2.73978		6.6	7.15879	7.15879	7.15879	7.15879
6.61	2.74163	2.74163	2.74163	2.74163		6.61	7.16329	7.16329	7.16329	7.16329
6.62	2.74349	2.74349	2.74349	2.74349		6.62	7.16779	7.16779	7.16779	7.16779
6.63	2.74533	2.74533	2.74533	2.74533		6.63	7.17229	7.17229	7.17229	7.17229
6.64	2.74718	2.74718	2.74718	2.74718		6.64	7.17679	7.17679	7.17679	7.17679
6.65	2.74903	2.74903	2.74903	2.74903		6.65	7.18129	7.18129	7.18129	7.18129
6.66	2.75087	2.75087	2.75087	2.75087		6.66	7.18579	7.18579	7.18579	7.18579
6.67	2.75271	2.75271	2.75271	2.75271		6.67	7.19029	7.19029	7.19029	7.19029
6.68	2.75455	2.75455	2.75455	2.75455		6.68	7.19479	7.19479	7.19479	7.19479
6.69	2.75639	2.75639	2.75639	2.75639		6.69	7.19929	7.19929	7.19929	7.19929
6.7	2.75822	2.75822	2.75822	2.75822		6.7	7.20379	7.20379	7.20379	7.20379
6.71	2.76006	2.76006	2.76006	2.76006		6.71	7.20829	7.20829	7.20829	7.20829
6.72	2.76189	2.76189	2.76189	2.76189		6.72	7.21279	7.21279	7.21279	7.21279
6.73	2.76372	2.76372	2.76372	2.76372		6.73	7.21729	7.21729	7.21729	7.21729
6.74	2.76554	2.76554	2.76554	2.76554		6.74	7.22179	7.22179	7.22179	7.22179
6.75	2.76737	2.76737	2.76737	2.76737		6.75	7.22629	7.22629	7.22629	7.22629
6.76	2.76919	2.76919	2.76919	2.76919		6.76	7.23079	7.23079	7.23079	7.23079
6.77	2.77102	2.77102	2.77102	2.77102		6.77	7.23529	7.23529	7.23529	7.23529
6.78	2.77284	2.77284	2.77284	2.77284		6.78	7.23979	7.23979	7.23979	7.23979
6.79	2.77465	2.77465	2.77465	2.77465		6.79	7.24429	7.24429	7.24429	7.24429
6.8	2.77647	2.77647	2.77647	2.77647		6.8	7.24879	7.24879	7.24879	7.24879
6.81	2.77828	2.77828	2.77828	2.77828		6.81	7.25329	7.25329	7.25329	7.25329
6.82	2.78009	2.78009	2.78009	2.78009		6.82	7.25779	7.25779	7.25779	7.25779
6.83	2.78191	2.78191	2.78191	2.78191		6.83	7.26229	7.26229	7.26229	7.26229
6.84	2.78371	2.78371	2.78371	2.78371		6.84	7.26679	7.26679	7.26679	7.26679
6.85	2.78552	2.78552	2.78552	2.78552		6.85	7.27129	7.27129	7.27129	7.27129
6.86	2.78732	2.78732	2.78732	2.78732		6.86	7.27579	7.27579	7.27579	7.27579
6.87	2.78913	2.78913	2.78913	2.78913		6.87	7.28029	7.28029	7.28029	7.28029
6.88	2.79093	2.79093	2.79093	2.79093		6.88	7.28479	7.28479	7.28479	7.28479
6.89	2.79273	2.79273	2.79273	2.79273		6.89	7.28929	7.28929	7.28929	7.28929
6.9	2.79452	2.79452	2.79452	2.79452		6.9	7.29379	7.29379	7.29379	7.29379
6.91	2.79632	2.79632	2.79632	2.79632		6.91	7.29829	7.29829	7.29829	7.29829
6.92	2.79811	2.79811	2.79811	2.79811		6.92	7.30279	7.30279	7.30279	7.30279
6.93	2.7999	2.7999	2.7999	2.7999		6.93	7.30729	7.30729	7.30729	7.30729
6.94	2.80169	2.80169	2.80169	2.80169		6.94	7.31179	7.31179	7.31179	7.31179
6.95	2.80348	2.80348	2.80348	2.80348		6.95	7.31629	7.31629	7.31629	7.31629
6.96	2.80527	2.80527	2.80527	2.80527		6.96	7.32079	7.32079	7.32079	7.32079
6.97	2.80705	2.80705	2.80705	2.80705		6.97	7.32529	7.32529	7.32529	7.32529
6.98	2.80883	2.80883	2.80883	2.80883		6.98	7.32979	7.32979	7.32979	7.32979
6.99	2.81061	2.81061	2.81061	2.81061		6.99	7.33429	7.33429	7.33429	7.33429
7	2.81239	2.81239	2.81239	2.81239		7	7.33879	7.33879	7.33879	7.33879
7.01	2.81417	2.81417	2.81417	2.81417		7.01	7.34329	7.34329	7.34329	7.34329
7.02	2.81594	2.81594	2.81594	2.81594		7.02	7.34779	7.34779	7.34779	7.34779
7.03	2.81771	2.81771	2.81771	2.81771		7.03	7.35229	7.35229	7.35229	7.35229
7.04	2.81948	2.81948	2.81948	2.81948		7.04	7.35679	7.35679	7.35679	7.35679
7.05	2.82125	2.82125	2.82125	2.82125		7.05	7.36129	7.36129	7.36129	7.36129
7.06	2.82302	2.82302	2.82302	2.82302		7.06	7.36579	7.36579	7.36579	7.36579
7.07	2.82479	2.82479	2.82479	2.82479		7.07	7.37029	7.37029	7.37029	7.37029
7.08	2.82655	2.82655	2.82655	2.82655		7.08	7.37479	7.37479	7.37479	7.37479
7.09	2.82831	2.82831	2.82831	2.82831		7.09	7.37929	7.37929	7.37929	7.37929
7.1	2.83007	2.83007	2.83007	2.83007		7.1	7.38379	7.38379	7.38379	7.38379
7.11	2.83183	2.83183	2.83183	2.83183		7.11	7.38829	7.38829	7.38829	7.38829
7.12	2.83358	2.83358	2.83358	2.83358		7.12	7.39279	7.39279	7.39279	7.39279
7.13	2.83534	2.83534	2.83534	2.83534		7.13	7.39729	7.39729	7.39729	7.39729
7.14	2.83709	2.83709	2.83709	2.83709		7.14	7.40179	7.40179	7.40179	7.40179
7.15	2.83884	2.83884	2.83884	2.83884		7.15	7.40629	7.40629	7.40629	7.40629
7.16	2.84059	2.84059	2.84059	2.84059		7.16	7.41079	7.41079	7.41079	7.41079
7.17	2.84234	2.84234	2.84234	2.84234		7.17	7.41529	7.41529	7.41529	7.41529
7.18	2.84408	2.84408	2.84408	2.84408		7.18	7.41979	7.41979	7.41979	7.41979
7.19	2.84583	2.84583	2.84583	2.84583		7.19	7.42429	7.42429	7.42429	7.42429
7.2	2.84757	2.84757	2.84757	2.84757		7.2	7.42879	7.42879	7.42879	7.42879
7.21	2.84931	2.84931	2.84931	2.84931		7.21	7.43329	7.43329	7.43329	7.43329
7.22	2.85105	2.85105	2.85105	2.85105		7.22	7.43779	7.43779	7.43779	7.43779
7.23	2.85278	2.85278	2.85278	2.85278		7.23	7.44229	7.44229	7.44229	7.44229
7.24	2.85452	2.85452	2.85452	2.85452		7.24	7.44679	7.44679	7.44679	7.44679
7.25	2.85625	2.85625	2.85625	2.85625		7.25	7.45129	7.45129	7.45129	7.45129
7.26	2.85798	2.85798	2.85798	2.85798		7.26	7.45579	7.45579	7.45579	7.45579
7.27	2.85971	2.85971	2.85971	2.85971		7.27	7.46029	7.46029	7.46029	7.46029
7.28	2.86144	2.86144	2.86144	2.86144		7.28	7.46479	7.46479	7.46479	7.46479
7.29	2.86317	2.86317	2.86317	2.86317		7.29	7.46929	7.46929	7.46929	7.46929
7.3	2.86489	2.86489	2.86489	2.86489		7.3	7.47379	7.47379	7.47379	7.47379
7.31	2.86661	2.86661	2.86661	2.86661		7.31	7.47829	7.47829	7.47829	7.47829
7.32	2.86833	2.86833	2.86833	2.86833		7.32	7.48279	7.48279	7.48279	7.48279
7.33	2.87005	2.87005	2.87005	2.87005		7.33	7.48729	7.48729	7.48729	7.48729
7.34	2.87177	2.87177	2.87177	2.87177		7.34	7.49179	7.49179	7.49179	7.49179
7.35	2.87348	2.87348	2.87348	2.87348		7.35	7.49629	7.49629	7.49629	7.49629
7.36	2.8752	2.8752	2.8752	2.8752		7.36	7.50079	7.50079	7.50079	7.50079
7.37	2.87691	2.87691	2.87691	2.87691		7.37	7.50529	7.50529	7.50529	7.50529
7.38	2.87862	2.87862	2.87862	2.87862		7.38	7.50979	7.50979	7.50979	7.50979
7.39	2.88033	2.88033	2.88033	2.88033		7.39	7.51429	7.51429	7.51429	7.51429
7.4	2.88203	2.88203	2.88203	2.88203		7.4	7.51879	7.51879	7.51879	7.51879
7.41	2.88374	2.88374	2.88374	2.88374		7.41	7.52329	7.52329	7.52329	7.52329
7.42	2.88544	2.88544	2.88544	2.88544		7.42	7.52779	7.52779	7.52779	7.52779
7.43	2.88714	2.88714	2.88714	2.88714		7.43	7.53229	7.53229	7.53229	7.53229
7.44	2.88884	2.88884	2.88884	2.88884		7.44	7.53679	7.53679	7.53679	7.53679
7.45	2.89054	2.89054	2.89054	2.89054		7.45	7.54129	7.54129	7.54129	7.54129
7.46	2.89224	2.89224	2.89224	2.89224		7.46	7.54579	7.54579	7.54579	7.54579
7.47	2.89393	2.89393	2.89393	2.89393		7.47	7.55029	7.55029	7.55029	7.55029
7.48	2.89563	2.89563	2.89563	2.89563		7.48	7.55479	7.55479	7.55479	7.55479
7.49	2.89732	2.89732	2.89732	2.89732		7.49	7.55929	7.55929	7.55929	7.55929
7.5	2.89901	2.89901	2.89901	2.89901		7.5	7.56379	7.56379	7.56379	7.56379
7.51	2.90069	2.90069	2.90069	2.90069		7.51	7.56829	7.56829	7.56829	7.56829
7.52	2.90238	2.90238	2.90238	2.90238		7.52	7.57279	7.57279	7.57279	7.57279
7.53	2.90407	2.90407	2.90407	2.90407		7.53	7.57729	7.57729	7.57729	7.57729
7.54	2.90575	2.90575	2.90575	2.90575		7.54	7.58179	7.58179	7.58179	7.58179
7.55	2.90743	2.90743	2.90743	2.90743		7.55	7.58629	7.58629	7.58629	7.58629
7.56	2.90911	2.90911	2.90911	2.90911		7.56	7.59079	7.59079	7.59079	7.59079
7.57	2.91079	2.91079	2.91079	2.91079		7.57	7.59529	7.59529	7.59529	7.59529
7.58	2.91246	2.91246	2.91246	2.91246		7.58	7.59979	7.59979	7.59979	7.59979
7.59	2.91414	2.91414	2.91414	2.91414		7.59	7.60429	7.60429	7.60429	7.60429
7.6	2.91581	2.91581	2.91581	2.91581		7.6	7.60879	7.60879	7.60879	7.60879
7.61	2.91748	2.91748	2.91748	2.91748		7.61	7.61329	7.61329	7.61329	7.61329
7.62	2.91915	2.91915	2.91915	2.91915		7.62	7.61779	7.61779	7.61779	7.61779
7.63	2.92082	2.92082	2.92082	2.92082		7.63	7.62229	7.62229	7.62229	7.62229
7.64	2.92248	2.92248	2.92248	2.92248		7.64	7.62679	7.62679	7.62679	7.62679
7.65	2.92415	2.92415	2.92415	2.92415		7.65	7.63129	7.63129	7.63129	7.63129
7.66	2.92581	2.92581	2.92581	2.92581		7.66	7.63579	7.63579	7.63579	7.63579
7.67	2.92747	2.92747	2.92747	2.92747		7.67	7.64029	7.64029	7.64029	7.64029
7.68	2.92913	2.92913	2.92913	2.92913		7.68	7.64479	7.64479	7.64479	7.64479
7.69	2.93079	2.93079	2.93079	2.93079		7.69	7.64929	7.64929	7.64929	7.64929
7.7	2.93244	2.93244	2.93244	2.93244		7.7	7.65379	7.65379	7.65379	7.65379
7.71	2.9341	2.9341	2.9341	2.9341		7.71	7.65829	7.65829	7.65829	7.65829
7.72	2.93575	2.93575	2.93575	2.93575		7.72	7.66279	7.66279	7.66279	7.66279
7.73	2.9374	2.9374	2.9374	2.9374		7.73	7.66729	7.66729	7.66729	7.66729
7.74	2.93905	2.93905	2.93905	2.93905		7.74	7.67179	7.67179	7.67179	7.67179
7.75	2.9407	2.9407	2.9407	2.9407		7.75	7.67629	7.67629	7.67629	7.67629
7.76	2.94235	2.94235	2.94235	2.94235		7.76	7.68079	7.68079	7.68079	7.68079
7.77	2.94399	2.94399	2.94399	2.94399		7.77	7.68529	7.68529	7.68529	7.68529
7.78	2.94563	2.94563	2.94563	2.94563		7.78	7.68979	7.68979	7.68979	7.68979
7.79	2.94727	2.94727	2.94727	2.94727		7.79	7.69429	7.69429	7.69429	7.69429
7.8	2.94891	2.94891	2.94891	2.94891		7.8	7.69879	7.69879	7.69879	7.69879
7.81	2.95055	2.95055	2.95055	2.95055		7.81	7.70329	7.70329	7.70329	7.70329
7.82	2.95219	2.95219	2.95219	2.95219		7.82	7.70779	7.70779	7.70779	7.70779
7.83	2.95382	2.95382	2.95382	2.95382		7.83	7.71229	7.71229	7.71229	7.71229
7.84	2.95546	2.95546	2.95546	2.95546		7.84	7.71679	7.71679	7.71679	7.71679
7.85	2.95709	2.95709	2.95709	2.95709		7.85	7.72129	7.72129	7.72129	7.72129
7.86	2.95872	2.95872	2.95872	2.95872		7.86	7.72579	7.72579	7.72579	7.72579
7.87	2.96035	2.96035	2.96035	2.96035		7.87	7.73029	7.73029	7.73029	7.73029
7.88	2.96197	2.96197	2.96197	2.96197		7.88	7.73479	7.73479	7.73479	7.73479
7.89	2.9636	2.9636	2.9636	2.9636		7.89	7.73929	7.73929	7.73929	7.73929
7.9	2.96522	2.96522	2.96522	2.96522		7.9	7.74379	7.74379	7.74379	7.74379
7.91	2.96685	2.96685	2.96685	2.96685		7.91	7.74829	7.74829	7.74829	7.74829
7.92	2.96847	2.96847	2.96847	2.96847		7.92	7.75279	7.75279	7.75279	7.75279
7.93	2.97009	2.97009	2.97009	2.97009		7.93	7.75729	7.75729	7.75729	7.75729
7.94	2.9717	2.9717	2.9717	2.9717		7.94	7.76179	7.76179	7.76179	7.76179
7.95	2.97332	2.97332	2.97332	2.97332		7.95	7.76629	7.76629	7.76629	7.76629
7.96	2.97493	2.97493	2.97493	2.97493		7.96	7.77079	7.77079	7.77079	7.77079
7.97	2.97655	2.97655	2.97655	2.97655		7.97	7.77529	7.77529	7.77529	7.77529
7.98	2.97816	2.97816	2.97816	2.97816		7.98	7.77979	7.77979	7.77979	7.77979
7.99	2.97977	2.97977	2.97977	2.97977		7.99	7.78429	7.78429	7.78429	7.78429
8	2.98137	2.98137	2.98137	2.98137		8	7.78879	7.78879	7.78879	7.78879
8.01	2.98298	2.98298	2.98298	2.98298		8.01	7.79329	7.79329	7.79329	7.79329
8.02	2.98459	2.98459	2.98459	2.98459		8.02	7.79779	7.79779	7.79779	7.79779
8.03	2.98619	2.98619	2.98619	2.98619		8.03	7.80229	7.80229	7.80229	7.80229
8.04	2.98779	2.98779	2.98779	2.98779		8.04	7.80679	7.80679	7.80679	7.80679
8.05	2.98939	2.98939	2.98939	2.98939		8.05	7.81129	7.81129	7.81129	7.81129
8.06	2.99099	2.99099	2.99099	2.99099		8.06	7.81579	7.81579	7.81579	7.81579
8.07	2.99259	2.99259	2.99259	2.99259		8.07	7.82029	7.82029	7.82029	7.82029
8.08	2.99418	2.99418	2.99418	2.99418		8.08	7.82479	7.82479	7.82479	7.82479
8.09	2.99578	2.99578	2.99578	2.99578		8.09	7.82929	7.82929	7.82929	7.82929
8.1	2.99737	2.99737	2.99737	2.99737		8.1	7.83379	7.83379	7.83379	7.83379
8.11	2.99896	2.99896	2.99896	2.99896		8.11	7.83829	7.83829	7.83829	7.83829
8.12	3.00055	3.00055	3.00055	3.00055		8.12	7.84279	7.84279	7.84279	7.84279
8.13	3.00214	3.00214	3.00214	3.00214		8.13	7.84729	7.84729	7.84729	7.84729
8.14	3.00372	3.00372	3.00372	3.00372		8.14	7.85179	7.85179	7.85179	7.85179
8.15	3.00531	3.00531	3.00531	3.00531		8.15	7.85629	7.85629	7.85629	7.85629
8.16	3.00689	3.00689	3.00689	3.00689		8.16	7.86079	7.86079	7.86079	7.86079
8.17	3.00847	3.00847	3.00847	3.00847		8.17	7.86529	7.86529	7.86529	7.86529
8.18	3.01005	3.01005	3.01005	3.01005		8.18	7.86979	7.86979	7.86979	7.86979
8.19	3.01163	3.01163	3.01163	3.01163		8.19	7.87429	7.87429	7.87429	7.87429
8.2	3.01321	3.01321	3.01321	3.01321		8.2	7.87879	7.87879	7.87879	7.87879
8.21	3.01478	3.01478	3.01478	3.01478		8.21	7.88329	7.88329	7.88329	7.88329
8.22	3.01636	3.01636	3.01636	3.01636		8.22	7.88779	7.88779	7.88779	7.88779
8.23	3.01793	3.01793	3.01793	3.01793		8.23	7.89229	7.89229	7.89229	7.89229
8.24	3.0195	3.0195	3.0195	3.0195		8.24	7.89679	7.89679	7.89679	7.89679
8.25	3.02107	3.02107	3.02107	3.02107		8.25	7.90129	7.90129	7.90129	7.90129
8.26	3.02264	3.02264	3.02264	3.02264		8.26	7.90579	7.90579	7.90579	7.90579
8.27	3.02421	3.02421	3.02421	3.02421		8.27	7.91029	7.91029	7.91029	7.91029
8.28	3.02577	3.02577	3.02577	3.02577		8.28	7.91479	7.91479	7.91479	7.91479
8.29	3.02733	3.02733	3.02733	3.02733		8.29	7.91929	7.91929	7.91929	7.91929
8.3	3.0289	3.0289	3.0289	3.0289		8.3	7.92379	7.92379	7.92379	7.92379
8.31	3.03046	3.03046	3.03046	3.03046		8.31	7.92829	7.92829	7.92829	7.92829
8.32	3.03202	3.03202	3.03202	3.03202		8.32	7.93279	7.93279	7.93279	7.93279
8.33	3.03357	3.03357	3.03357	3.03357		8.33	7.93729	7.93729	7.93729	7.93729
8.34	3.03513	3.03513	3.03513	3.03513		8.34	7.94179	7.94179	7.94179	7.94179
8.35	3.03668	3.03668	3.03668	3.03668		8.35	7.94629	7.94629	7.94629	7.94629
8.36	3.03824	3.03824	3.03824	3.03824		8.36	7.95079	7.95079	7.95079	7.95079
8.37	3.03979	3.03979	3.03979	3.03979		8.37	7.95529	7.95529	7.95529	7.95529
8.38	3.04134	3.04134	3.04134	3.04134		8.38	7.95979	7.95979	7.95979	7.95979
8.39	3.04289	3.04289	3.04289	3.04289		8.39	7.96429	7.96429	7.96429	7.96429
8.4	3.04444	3.04444	3.04444	3.04444		8.4	7.96879	7.96879	7.96879	7.96879
8.41	3.04598	3.04598	3.04598	3.04598		8.41	7.97329	7.97329	7.97329	7.97329
8.42	3.04753	3.04753	3.04753	3.04753		8.42	7.97779	7.97779	7.97779	7.97779
8.43	3.04907	3.04907	3.04907	3.04907		8.43	7.98229	7.98229	7.98229	7.98229
8.44	3.05061	3.05061	3.05061	3.05061		8.44	7.98679	7.98679	7.98679	7.98679
8.45	3.05215	3.05215	3.05215	3.05215		8.45	7.99129	7.99129	7.99129	7.99129
8.46	3.05369	3.05369	3.05369	3.05369		8.46	7.99579	7.99579	7.99579	7.99579
8.47	3.05523	3.05523	3.05523	3.05523		8.47	8.00029	8.00029	8.00029	8.00029
8.48	3.05676	3.05676	3.05676	3.05676		8.48	8.00479	8.00479	8.00479	8.00479
8.49	3.0583	3.0583	3.0583	3.0583		8.49	8.00929	8.00929	8.00929	8.00929
8.5	3.05983	3.05983	3.05983	3.05983		8.5	8.01379	8.01379	8.01379	8.01379
8.51	3.06136	3.06136	3.06136	3.06136		8.51	8.01829	8.01829	8.01829	8.01829
8.52	3.06289	3.06289	3.06289	3.06289		8.52	8.02279	8.02279	8.02279	8.02279
8.53	3.06442	3.06442	3.06442	3.06442		8.53	8.02729	8.02729	8.02729	8.02729
8.54	3.06595	3.06595	3.06595	3.06595		8.54	8.03179	8.03179	8.03179	8.03179
8.55	3.06747	3.06747	3.06747	3.06747		8.55	8.03629	8.03629	8.03629	8.03629
8.56	3.06899	3.06899	3.06899	3.06899		8.56	8.04079	8.04079	8.04079	8.04079
8.57	3.07052	3.07052	3.07052	3.07052		8.57	8.04529	8.04529	8.04529	8.04529
8.58	3.07204	3.07204	3.07204	3.07204		8.58	8.04979	8.04979	8.04979	8.04979
8.59	3.07356	3.07356	3.07356	3.07356		8.59	8.05429	8.05429	8.05429	8.05429
8.6	3.07508	3.07508	3.07508	3.07508		8.6	8.05879	8.05879	8.05879	8.05879
8.61	3.07659	3.07659	3.07659	3.07659		8.61	8.06329	8.06329	8.06329	8.06329
8.62	3.07811	3.07811	3.07811	3.07811		8.62	8.06779	8.06779	8.06779	8.06779
8.63	3.07962	3.07962	3.07962	3.07962		8.63	8.07229	8.07229	8.07229	8.07229
8.64	3.08114	3.08114	3.08114	3.08114		8.64	8.07679	8.07679	8.07679	8.07679
8.65	3.08265	3.08265	3.08265	3.08265		8.65	8.08129	8.08129	8.08129	8.08129
8.66	3.08416	3.08416	3.08416	3.08416		8.66	8.08579	8.08579	8.08579	8.08579
8.67	3.08567	3.08567	3.08567	3.08567		8.67	8.09029	8.09029	8.09029	8.09029
8.68	3.08717	3.08717	3.08717	3.08717		8.68	8.09479	8.09479	8.09479	8.09479
8.69	3.08868	3.08868	3.08868	3.08868		8.69	8.09929	8.09929	8.09929	8.09929
8.7	3.09018	3.09018	3.09018	3.09018		8.7	8.10379	8.10379	8.10379	8.10379
8.71	3.09169	3.09169	3.09169	3.09169		8.71	8.10829	8.10829	8.10829	8.10829
8.72	3.09319	3.09319	3.09319	3.09319		8.72	8.11279	8.11279	8.11279	8.11279
8.73	3.09469	3.09469	3.09469	3.09469		8.73	8.11729	8.11729	8.11729	8.11729
8.74	3.09619	3.09619	3.09619	3.09619		8.74	8.12179	8.12179	8.12179	8.12179
8.75	3.09768	3.09768	3.09768	3.09768		8.75	8.12629	8.12629	8.12629	8.12629
8.76	3.09918	3.09918	3.09918	3.09918		8.76	8.13079	8.13079	8.13079	8.13079
8.77	3.10067	3.10067	3.10067	3.10067		8.77	8.13529	8.13529	8.13529	8.13529
8.78	3.10217	3.10217	3.10217	3.10217		8.78	8.13979	8.13979	8.13979	8.13979
8.79	3.10366	3.10366	3.10366	3.10366		8.79	8.14429	8.14429	8.14429	8.14429
8.8	3.10515	3.10515	3.10515	3.10515		8.8	8.14879	8.14879	8.14879	8.14879
8.81	3.10664	3.10664	3.10664	3.10664		8.81	8.15329	8.15329	8.15329	8.15329
8.82	3.10813	3.10813	3.10813	3.10813		8.82	8.15779	8.15779	8.15779	8.15779
8.83	3.10961	3.10961	3.10961	3.10961		8.83	8.16229	8.16229	8.16229	8.16229
8.84	3.1111	3.1111	3.1111	3.1111		8.84	8.16679	8.16679	8.16679	8.16679
8.85	3.11258	3.11258	3.11258	3.11258		8.85	8.17129	8.17129	8.17129	8.17129
8.86	3.11406	3.11406	3.11406	3.11406		8.86	8.17579	8.17579	8.17579	8.17579
8.87	3.11554	3.11554	3.11554	3.11554		8.87	8.18029	8.18029	8.18029	8.18029
8.88	3.11702	3.11702	3.11702	3.11702		8.88	8.18479	8.18479	8.18479	8.18479
8.89	3.1185	3.1185	3.1185	3.1185		8.89	8.18929	8.18929	8.18929	8.18929
8.9	3.11998	3.11998	3.11998	3.11998		8.9	8.19379	8.19379	8.19379	8.19379
8.91	3.12145	3.12145	3.12145	3.12145		8.91	8.19829	8.19829	8.19829	8.19829
8.92	3.12293	3.12293	3.12293	3.12293		8.92	8.20279	8.20279	8.20279	8.20279
8.93	3.1244	3.1244	3.1244	3.1244		8.93	8.20729	8.20729	8.20729	8.20729
8.94	3.12587	3.12587	3.12587	3.12587		8.94	8.21179	8.21179	8.21179	8.21179
8.95	3.12734	3.12734	3.12734	3.12734		8.95	8.21629	8.21629	8.21629	8.21629
8.96	3.12881	3.12881	3.12881	3.12881		8.96	8.22079	8.22079	8.22079	8.22079
8.97	3.13028	3.13028	3.13028	3.13028		8.97	8.22529	8.22529	8.22529	8.22529
8.98	3.13174	3.13174	3.13174	3.13174		8.98	8.22979	8.22979	8.22979	8.22979
8.99	3.13321	3.13321	3.13321	3.13321		8.99	8.23429	8.23429	8.23429	8.23429
9	3.13467	3.13467	3.13467	3.13467		9	8.23879	8.23879	8.23879	8.23879
9.01	3.13613	3.13613	3.13613	3.13613		9.01	8.24329	8.24329	8.24329	8.24329
9.02	3.13759	3.13759	3.13759	3.13759		9.02	8.24779	8.24779	8.24779	8.24779
9.03	3.13905	3.13905	3.13905	3.13905		9.03	8.25229	8.25229	8.25229	8.25229
9.04	3.14051	3.14051	3.14051	3.14051		9.04	8.25679	8.25679	8.25679	8.25679
9.05	3.14197	3.14197	3.14197	3.14197		9.05	8.26129	8.26129	8.26129	8.26129
9.06	3.14342	3.14342	3.14342	3.14342		9.06	8.26579	8.26579	8.26579	8.26579
9.07	3.14488	3.14488	3.14488	3.14488		9.07	8.27029	8.27029	8.27029	8.27029
9.08	3.14633	3.14633	3.14633	3.14633		9.08	8.27479	8.27479	8.27479	8.27479
9.09	3.14778	3.14778	3.14778	3.14778		9.09	8.27929	8.27929	8.27929	8.27929
9.1	3.14923	3.14923	3.14923	3.14923		9.1	8.28379	8.28379	8.28379	8.28379
9.11	3.15068	3.15068	3.15068	3.15068		9.11	8.28829	8.28829	8.28829	8.28829
9.12	3.15213	3.15213	3.15213	3.15213		9.12	8.29279	8.29279	8.29279	8.29279
9.13	3.15357	3.15357	3.15357	3.15357		9.13	8.29729	8.29729	8.29729	8.29729
9.14	3.15502	3.15502	3.15502	3.15502		9.14	8.30179	8.30179	8.30179	8.30179
9.15	3.15646	3.15646	3.15646	3.15646		9.15	8.30629	8.30629	8.30629	8.30629
9.16	3.1579	3.1579	3.1579	3.1579		9.16	8.31079	8.31079	8.31079	8.31079
9.17	3.15935	3.15935	3.15935	3.15935		9.17	8.31529	8.31529	8.31529	8.31529
9.18	3.16079	3.16079	3.16079	3.16079		9.18	8.31979	8.31979	8.31979	8.31979
9.19	3.16222	3.16222	3.16222	3.16222		9.19	8.32429	8.32429	8.32429	8.32429
9.2	3.16366	3.16366	3.16366	3.16366		9.2	8.32879	8.32879	8.32879	8.32879
9.21	3.1651	3.1651	3.1651	3.1651		9.21	8.33329	8.33329	8.33329	8.33329
9.22	3.16653	3.16653	3.16653	3.16653		9.22	8.33779	8.33779	8.33779	8.33779
9.23	3.16796	3.16796	3.16796	3.16796		9.23	8.34229	8.34229	8.34229	8.34229
9.24	3.1694	3.1694	3.1694	3.1694		9.24	8.34679	8.34679	8.34679	8.34679
9.25	3.17083	3.17083	3.17083	3.17083		9.25	8.35129	8.35129	8.35129	8.35129
9.26	3.17226	3.17226	3.17226	3.17226		9.26	8.35579	8.35579	8.35579	8.35579
9.27	3.17368	3.17368	3.17368	3.17368		9.27	8.36029	8.36029	8.36029	8.36029
9.28	3.17511	3.17511	3.17511	3.17511		9.28	8.36479	8.36479	8.36479	8.36479
9.29	3.17654	3.17654	3.17654	3.17654		9.29	8.36929	8.36929	8.36929	8.36929
9.3	3.17796	3.17796	3.17796	3.17796		9.3	8.37379	8.37379	8.37379	8.37379
9.31	3.17938	3.17938	3.17938	3.17938		9.31	8.37829	8.37829	8.37829	8.37829
9.32	3.1808	3.1808	3.1808	3.1808		9.32	8.38279	8.38279	8.38279	8.38279
9.33	3.18222	3.18222	3.18222	3.18222		9.33	8.38729	8.38729	8.38729	8.38729
9.34	3.18364	3.18364	3.18364	3.18364		9.34	8.39179	8.39179	8.39179	8.39179
9.35	3.18506	3.18506	3.18506	3.18506		9.35	8.39629	8.39629	8.39629	8.39629
9.36	3.18648	3.18648	3.18648	3.18648		9.36	8.40079	8.40079	8.40079	8.40079
9.37	3.18789	3.18789	3.18789	3.18789		9.37	8.40529	8.40529	8.40529	8.40529
9.38	3.18931	3.18931	3.18931	3.18931		9.38	8.40979	8.40979	8.40979	8.40979
9.39	3.19072	3.19072	3.19072	3.19072		9.39	8.41429	8.41429	8.41429	8.41429
9.4	3.19213	3.19213	3.19213	3.19213		9.4	8.41879	8.41879	8.41879	8.41879
9.41	3.19354	3.19354	3.19354	3.19354		9.41	8.42329	8.42329	8.42329	8.42329
9.42	3.19495	3.19495	3.19495	3.19495		9.42	8.42779	8.42779	8.42779	8.42779
9.43	3.19636	3.19636	3.19636	3.19636		9.43	8.43229	8.43229	8.43229	8.43229
9.44	3.19776	3.19776	3.19776	3.19776		9.44	8.43679	8.43679	8.43679	8.43679
9.45	3.19917	3.19917	3.19917	3.19917		9.45	8.44129	8.44129	8.44129	8.44129
9.46	3.20057	3.20057	3.20057	3.20057		9.46	8.44579	8.44579	8.44579	8.44579
9.47	3.20198	3.20198	3.20198	3.20198		9.47	8.45029	8.45029	8.45029	8.45029
9.48	3.20338	3.20338	3.20338	3.20338		9.48	8.45479	8.45479	8.45479	8.45479
9.49	3.20478	3.20478	3.20478	3.20478		9.49	8.45929	8.45929	8.45929	8.45929
9.5	3.20618	3.20618	3.20618	3.20618		9.5	8.46379	8.46379	8.46379	8.46379
9.51	3.20757	3.20757	3.20757	3.20757		9.51	8.46829	8.46829	8.46829	8.46829
9.52	3.20897	3.20897	3.20897	3.20897		9.52	8.47279	8.47279	8.47279	8.47279
9.53	3.21037	3.21037	3.21037	3.21037		9.53	8.47729	8.47729	8.47729	8.47729
9.54	3.21176	3.21176	3.21176	3.21176		9.54	8.48179	8.48179	8.48179	8.48179
9.55	3.21315	3.21315	3.21315	3.21315		9.55	8.48629	8.48629	8.48629	8.48629
9.56	3.21454	3.21454	3.21454	3.21454		9.56	8.49079	8.49079	8.49079	8.49079
9.57	3.21593	3.21593	3.21593	3.21593		9.57	8.49529	8.49529	8.49529	8.49529
9.58	3.21732	3.21732	3.21732	3.21732		9.58	8.49979	8.49979	8.49979	8.49979
9.59	3.21871	3.21871	3.21871	3.21871		9.59	8.50429	8.50429	8.50429	8.50429
9.6	3.2201	3.2201	3.2201	3.2201		9.6	8.50879	8.50879	8.50879	8.50879
9.61	3.22148	3.22148	3.22148	3.22148		9.61	8.51329	8.51329	8.51329	8.51329
9.62	3.22287	3.22287	3.22287	3.22287		9.62	8.51779	8.51779	8.51779	8.51779
9.63	3.22425	3.22425	3.22425	3.22425		9.63	8.52229	8.52229	8.52229	8.52229
9.64	3.22563	3.22563	3.22563	3.22563		9.64	8.52679	8.52679	8.52679	8.52679
9.65	3.22701	3.22701	3.22701	3.22701		9.65	8.53129	8.53129	8.53129	8.53129
9.66	3.22839	3.22839	3.22839	3.22839		9.66	8.53579	8.53579	8.53579	8.53579
9.67	3.22977	3.22977	3.22977	3.22977		9.67	8.54029	8.54029	8.54029	8.54029
9.68	3.23115	3.23115	3.23115	3.23115		9.68	8.54479	8.54479	8.54479	8.54479
9.69	3.23252	3.23252	3.23252	3.23252		9.69	8.54929	8.54929	8.54929	8.54929
9.7	3.2339	3.2339	3.2339	3.2339		9.7	8.55379	8.55379	8.55379	8.55379
9.71	3.23527	3.23527	3.23527	3.23527		9.71	8.55829	8.55829	8.55829	8.55829
9.72	3.23664	3.23664	3.23664	3.23664		9.72	8.56279	8.56279	8.56279	8.56279
9.73	3.23801	3.23801	3.23801	3.23801		9.73	8.56729	8.56729	8.56729	8.56729
9.74	3.23938	3.23938	3.23938	3.23938		9.74	8.57179	8.57179	8.57179	8.57179
9.75	3.24075	3.24075	3.24075	3.24075		9.75	8.57629	8.57629	8.57629	8.57629
9.76	3.24212	3.24212	3.24212	3.24212		9.76	8.58079	8.58079	8.58079	8.58079
9.77	3.24349	3.24349	3.24349	3.24349		9.77	8.58529	8.58529	8.58529	8.58529
9.78	3.24485	3.24485	3.24485	3.24485		9.78	8.58979	8.58979	8.58979	8.58979
9.79	3.24621	3.24621	3.24621	3.24621		9.79	8.59429	8.59429	8.59429	8.59429
9.8	3.24758	3.24758	3.24758	3.24758		9.8	8.59879	8.59879	8.59879	8.59879
9.81	3.24894	3.24894	3.24894	3.24894		9.81	8.60329	8.60329	8.60329	8.60329
9.82	3.2503	3.2503	3.2503	3.2503		9.82	8.60779	8.60779	8.60779	8.60779
9.83	3.25166	3.25166	3.25166	3.25166		9.83	8.61229	8.61229	8.61229	8.61229
9.84	3.25302	3.25302	3.25302	3.25302		9.84	8.61679	8.61679	8.61679	8.61679
9.85	3.25437	3.25437	3.25437	3.25437		9.85	8.62129	8.62129	8.62129	8.62129
9.86	3.25573	3.25573	3.25573	3.25573		9.86	8.62579	8.62579	8.62579	8.62579
9.87	3.25708	3.25708	3.25708	3.25708		9.87	8.63029	8.63029	8.63029	8.63029
9.88	3.25843	3.25843	3.25843	3.25843		9.88	8.63479	8.63479	8.63479	8.63479
9.89	3.25979	3.25979	3.25979	3.25979		9.89	8.63929	8.63929	8.63929	8.63929
9.9	3.26114	3.26114	3.26114	3.26114		9.9	8.64379	8.64379	8.64379	8.64379
9.91	3.26249	3.26249	3.26249	3.26249		9.91	8.64829	8.64829	8.64829	8.64829
9.92	3.26384	3.26384	3.26384	3.26384		9.92	8.65279	8.65279	8.65279	8.65279
9.93	3.26518	3.26518	3.26518	3.26518		9.93	8.65729	8.65729	8.65729	8.65729
9.94	3.26653	3.26653	3.26653	3.26653		9.94	8.66179	8.66179	8.66179	8.66179
9.95	3.26787	3.26787	3.26787	3.26787		9.95	8.66629	8.66629	8.66629	8.66629
9.96	3.26922	3.26922	3.26922	3.26922		9.96	8.67079	8.67079	8.67079	8.67079
9.97	3.27056	3.27056	3.27056	3.27056		9.97	8.67529	8.67529	8.67529	8.67529
9.98	3.2719	3.2719	3.2719	3.2719		9.98	8.67979	8.67979	8.67979	8.67979
9.99	3.27324	3.27324	3.27324	3.27324		9.99	8.68429	8.68429	8.68429	8.68429
10	3.27458	3.27458	3.27458	3.27458		10	8.68879	8.68879	8.68879	8.68879
10.01	3.27592	3.27592	3.27592	3.27592		10.01	8.69329	8.69329	8.69329	8.69329
10.02	3.27726	3.27726	3.27726	3.27726		10.02	8.69779	8.69779	8.69779	8.69779
10.03	3.27859	3.27859	3.27859	3.27859		10.03	8.70229	8.70229	8.70229	8.70229
10.04	3.27993	3.27993	3.27993	3.27993		10.04	8.70679	8.70679	8.70679	8.70679
10.05	3.28126	3.28126	3.28126	3.28126		10.05	8.71129	8.71129	8.71129	8.71129
10.06	3.28259	3.28259	3.28259	3.28259		10.06	8.71579	8.71579	8.71579	8.71579
10.07	3.28392	3.28392	3.28392	3.28392		10.07	8.72029	8.72029	8.72029	8.72029
10.08	3.28525	3.28525	3.28525	3.28525		10.08	8.72479	8.72479	8.72479	8.72479
10.09	3.28658	3.28658	3.28658	3.28658		10.09	8.72929	8.72929	8.72929	8.72929
10.1	3.28791	3.28791	3.28791	3.28791		10.1	8.73379	8.73379	8.73379	8.73379
10.11	3.28924	3.28924	3.28924	3.28924		10.11	8.73829	8.73829	8.73829	8.73829
10.12	3.29056	3.29056	3.29056	3.29056		10.12	8.74279	8.74279	8.74279	8.74279
10.13	3.29189	3.29189	3.29189	3.29189		10.13	8.74729	8.74729	8.74729	8.74729
10.14	3.29321	3.29321	3.29321	3.29321		10.14	8.75179	8.75179	8.75179	8.75179
10.15	3.29453	3.29453	3.29453	3.29453		10.15	8.75629	8.75629	8.75629	8.75629
10.16	3.29585	3.29585	3.29585	3.29585		10.16	8.76079	8.76079	8.76079	8.76079
10.17	3.29717	3.29717	3.29717	3.29717		10.17	8.76529	8.76529	8.76529	8.76529
10.18	3.29849	3.29849	3.29849	3.29849		10.18	8.76979	8.76979	8.76979	8.76979
10.19	3.29981	3.29981	3.29981	3.29981		10.19	8.77429	8.77429	8.77429	8.77429
10.2	3.30113	3.30113	3.30113	3.30113		10.2	8.77879	8.77879	8.77879	8.77879
10.21	3.30244	3.30244	3.30244	3.30244		10.21	8.78329	8.78329	8.78329	8.78329
10.22	3.30376	3.30376	3.30376	3.30376		10.22	8.78779	8.78779	8.78779	8.78779
10.23	3.30507	3.30507	3.30507	3.30507		10.23	8.79229	8.79229	8.79229	8.79229
10.24	3.30638	3.30638	3.30638	3.30638		10.24	8.79679	8.79679	8.79679	8.79679
10.25	3.30769	3.30769	3.30769	3.30769		10.25	8.80129	8.80129	8.80129	8.80129
10.26	3.309	3.309	3.309	3.309		10.26	8.80579	8.80579	8.80579	8.80579
10.27	3.31031	3.31031	3.31031	3.31031		10.27	8.81029	8.81029	8.81029	8.81029
10.28	3.31162	3.31162	3.31162	3.31162		10.28	8.81479	8.81479	8.81479	8.81479
10.29	3.31293	3.31293	3.31293	3.31293		10.29	8.81929	8.81929	8.81929	8.81929
10.3	3.31423	3.31423	3.31423	3.31423		10.3	8.82379	8.82379	8.82379	8.82379
10.31	3.31554	3.31554	3.31554	3.31554		10.31	8.82829	8.82829	8.82829	8.82829
10.32	3.31684	3.31684	3.31684	3.31684		10.32	8.83279	8.83279	8.83279	8.83279
10.33	3.31814	3.31814	3.31814	3.31814		10.33	8.83729	8.83729	8.83729	8.83729
10.34	3.31944	3.31944	3.31944	3.31944		10.34	8.84179	8.84179	8.84179	8.84179
10.35	3.32074	3.32074	3.32074	3.32074		10.35	8.84629	8.84629	8.84629	8.84629
10.36	3.32204	3.32204	3.32204	3.32204		10.36	8.85079	8.85079	8.85079	8.85079
10.37	3.32334	3.32334	3.32334	3.32334		10.37	8.85529	8.85529	8.85529	8.85529
10.38	3.32463	3.32463	3.32463	3.32463		10.38	8.85979	8.85979	8.85979	8.85979
10.39	3.32593	3.32593	3.32593	3.32593		10.39	8.86429	8.86429	8.86429	8.86429
10.4	3.32722	3.32722	3.32722	3.32722		10.4	8.86879	8.86879	8.86879	8.86879
10.41	3.32852	3.32852	3.32852	3.32852		10.41	8.87329	8.87329	8.87329	8.87329
10.42	3.32981	3.32981	3.32981	3.32981		10.42	8.87779	8.87779	8.87779	8.87779
10.43	3.3311	3.3311	3.3311	3.3311		10.43	8.88229	8.88229	8.88229	8.88229
10.44	3.33239	3.33239	3.33239	3.33239		10.44	8.88679	8.88679	8.88679	8.88679
10.45	3.33368	3.33368	3.33368	3.33368		10.45	8.89129	8.89129	8.89129	8.89129
10.46	3.33497	3.33497	3.33497	3.33497		10.46	8.89579	8.89579	8.89579	8.89579
10.47	3.33626	3.33626	3.33626	3.33626		10.47	8.90029	8.90029	8.90029	8.90029
10.48	3.33754	3.33754	3.33754	3.33754		10.48	8.90479	8.90479	8.90479	8.90479
10.49	3.33883	3.33883	3.33883	3.33883		10.49	8.90929	8.90929	8.90929	8.90929
10.5	3.34011	3.34011	3.34011	3.34011		10.5	8.91379	8.91379	8.91379	8.91379
10.51	3.34139	3.34139	3.34139	3.34139		10.51	8.91829	8.91829	8.91829	8.91829
10.52	3.34267	3.34267	3.34267	3.34267		10.52	8.92279	8.92279	8.92279	8.92279
10.53	3.34395	3.34395	3.34395	3.34395		10.53	8.92729	8.92729	8.92729	8.92729
10.54	3.34523	3.34523	3.34523	3.34523		10.54	8.93179	8.93179	8.93179	8.93179
10.55	3.34651	3.34651	3.34651	3.34651		10.55	8.93629	8.93629	8.93629	8.93629
10.56	3.34779	3.34779	3.34779	3.34779		10.56	8.94079	8.94079	8.94079	8.94079
10.57	3.34907	3.34907	3.34907	3.34907		10.57	8.94529	8.94529	8.94529	8.94529
10.58	3.35034	3.35034	3.35034	3.35034		10.58	8.94979	8.94979	8.94979	8.94979
10.59	3.35161	3.35161	3.35161	3.35161		10.59	8.95429	8.95429	8.95429	8.95429
10.6	3.35289	3.35289	3.35289	3.35289		10.6	8.95879	8.95879	8.95879	8.95879
10.61	3.35416	3.35416	3.35416	3.35416		10.61	8.96329	8.96329	8.96329	8.96329
10.62	3.35543	3.35543	3.35543	3.35543		10.62	8.96779	8.96779	8.96779	8.96779
10.63	3.3567	3.3567	3.3567	3.3567		10.63	8.97229	8.97229	8.97229	8.97229
10.64	3.35797	3.35797	3.35797	3.35797		10.64	8.97679	8.97679	8.97679	8.97679
10.65	3.35924	3.35924	3.35924	3.35924		10.65	8.98129	8.98129	8.98129	8.98129
10.66	3.3605	3.3605	3.3605	3.3605		10.66	8.98579	8.98579	8.98579	8.98579
10.67	3.36177	3.36177	3.36177	3.36177		10.67	8.99029	8.99029	8.99029	8.99029
10.68	3.36303	3.36303	3.36303	3.36303		10.68	8.99479	8.99479	8.99479	8.99479
10.69	3.3643	3.3643	3.3643	3.3643		10.69	8.99929	8.99929	8.99929	8.99929
10.7	3.36556	3.36556	3.36556	3.36556		10.7	9.00379	9.00379	9.00379	9.00379
10.71	3.36682	3.36682	3.36682	3.36682		10.71	9.00829	9.00829	9.00829	9.00829
10.72	3.36808	3.36808	3.36808	3.36808		10.72	9.01279	9.01279	9.01279	9.01279
10.73	3.36934	3.36934	3.36934	3.36934		10.73	9.01729	9.01729	9.01729	9.01729
10.74	3.3706	3.3706	3.3706	3.3706		10.74	9.02179	9.02179	9.02179	9.02179
10.75	3.37186	3.37186	3.37186	3.37186		10.75	9.02629	9.02629	9.02629	9.02629
10.76	3.37311	3.37311	3.37311	3.37311		10.76	9.03079	9.03079	9.03079	9.03079
10.77	3.37437	3.37437	3.37437	3.37437		10.77	9.03529	9.03529	9.03529	9.03529
10.78	3.37562	3.37562	3.37562	3.37562		10.78	9.03979	9.03979	9.03979	9.03979
10.79	3.37688	3.37688	3.37688	3.37688		10.79	9.04429	9.04429	9.04429	9.04429
10.8	3.37813	3.37813	3.37813	3.37813		10.8	9.04879	9.04879	9.04879	9.04879
10.81	3.37938	3.37938	3.37938	3.37938		10.81	9.05329	9.05329	9.05329	9.05329
10.82	3.38063	3.38063	3.38063	3.38063		10.82	9.05779	9.05779	9.05779	9.05779
10.83	3.38188	3.38188	3.38188	3.38188		10.83	9.06229	9.06229	9.06229	9.06229
10.84	3.38313	3.38313	3.38313	3.38313		10.84	9.06679	9.06679	9.06679	9.06679
10.85	3.38437	3.38437	3.38437	3.38437		10.85	9.07129	9.07129	9.07129	9.07129
10.86	3.38562	3.38562	3.38562	3.38562		10.86	9.07579	9.07579	9.07579	9.07579
10.87	3.38686	3.38686	3.38686	3.38686		10.87	9.08029	9.08029	9.08029	9.08029
10.88	3.38811	3.38811	3.38811	3.38811		10.88	9.08479	9.08479	9.08479	9.08479
10.89	3.38935	3.38935	3.38935	3.38935		10.89	9.08929	9.08929	9.08929	9.08929
10.9	3.39059	3.39059	3.39059	3.39059		10.9	9.09379	9.09379	9.09379	9.09379
10.91	3.39183	3.39183	3.39183	3.39183		10.91	9.09829	9.09829	9.09829	9.09829
10.92	3.39307	3.39307	3.39307	3.39307		10.92	9.10279	9.10279	9.10279	9.10279
10.93	3.39431	3.39431	3.39431	3.39431		10.93	9.10729	9.10729	9.10729	9.10729
10.94	3.39555	3.39555	3.39555	3.39555		10.94	9.11179	9.11179	9.11179	9.11179
10.95	3.39679	3.39679	3.39679	3.39679		10.95	9.11629	9.11629	9.11629	9.11629
10.96	3.39802	3.39802	3.39802	3.39802		10.96	9.12079	9.12079	9.12079	9.12079
10.97	3.39926	3.39926	3.39926	3.39926		10.97	9.12529	9.12529	9.12529	9.12529
10.98	3.40049	3.40049	3.40049	3.40049		10.98	9.12979	9.12979	9.12979	9.12979
10.99	3.40173	3.40173	3.40173	3.40173		10.99	9.13429	9.13429	9.13429	9.13429
11	3.40296	3.40296	3.40296	3.40296		11	9.13879	9.13879	9.13879	9.13879
11.01	3.40419	3.40419	3.40419	3.40419		11.01	9.14329	9.14329	9.14329	9.14329
11.02	3.40542	3.40542	3.40542	3.40542		11.02	9.14779	9.14779	9.14779	9.14779
11.03	3.40665	3.40665	3.40665	3.40665		11.03	9.15229	9.15229	9.15229	9.15229
11.04	3.40787	3.40787	3.40787	3.40787		11.04	9.15679	9.15679	9.15679	9.15679
11.05	3.4091	3.4091	3.4091	3.4091		11.05	9.16129	9.16129	9.16129	9.16129
11.06	3.41033	3.41033	3.41033	3.41033		11.06	9.16579	9.16579	9.16579	9.16579
11.07	3.41155	3.41155	3.41155	3.41155		11.07	9.17029	9.17029	9.17029	9.17029
11.08	3.41278	3.41278	3.41278	3.41278		11.08	9.17479	9.17479	9.17479	9.17479
11.09	3.414	3.414	3.414	3.414		11.09	9.17929	9.17929	9.17929	9.17929
11.1	3.41522	3.41522	3.41522	3.41522		11.1	9.18379	9.18379	9.18379	9.18379
11.11	3.41644	3.41644	3.41644	3.41644		11.11	9.18829	9.18829	9.18829	9.18829
11.12	3.41766	3.41766	3.41766	3.41766		11.12	9.19279	9.19279	9.19279	9.19279
11.13	3.41888	3.41888	3.41888	3.41888		11.13	9.19729	9.19729	9.19729	9.19729
11.14	3.4201	3.4201	3.4201	3.4201		11.14	9.20179	9.20179	9.20179	9.20179
11.15	3.42132	3.42132	3.42132	3.42132		11.15	9.20629	9.20629	9.20629	9.20629
11.16	3.42253	3.42253	3.42253	3.42253		11.16	9.21079	9.21079	9.21079	9.21079
11.17	3.42375	3.42375	3.42375	3.42375		11.17	9.21529	9.21529	9.21529	9.21529
11.18	3.42496	3.42496	3.42496	3.42496		11.18	9.21979	9.21979	9.21979	9.21979
11.19	3.42617	3.42617	3.42617	3.42617		11.19	9.22429	9.22429	9.22429	9.22429
11.2	3.42739	3.42739	3.42739	3.42739		11.2	9.22879	9.22879	9.22879	9.22879
11.21	3.4286	3.4286	3.4286	3.4286		11.21	9.23329	9.23329	9.23329	9.23329
11.22	3.42981	3.42981	3.42981	3.42981		11.22	9.23779	9.23779	9.23779	9.23779
11.23	3.43102	3.43102	3.43102	3.43102		11.23	9.24229	9.24229	9.24229	9.24229
11.24	3.43223	3.43223	3.43223	3.43223		11.24	9.24679	9.24679	9.24679	9.24679
11.25	3.43343	3.43343	3.43343	3.43343		11.25	9.25129	9.25129	9.25129	9.25129
11.26	3.43464	3.43464	3.43464	3.43464		11.26	9.25579	9.25579	9.25579	9.25579
11.27	3.43584	3.43584	3.43584	3.43584		11.27	9.26029	9.26029	9.26029	9.26029
11.28	3.43705	3.43705	3.43705	3.43705		11.28	9.26479	9.26479	9.26479	9.26479
11.29	3.43825	3.43825	3.43825	3.43825		11.29	9.26929	9.26929	9.26929	9.26929
11.3	3.43946	3.43946	3.43946	3.43946		11.3	9.27379	9.27379	9.27379	9.27379
11.31	3.44066	3.44066	3.44066	3.44066		11.31	9.27829	9.27829	9.27829	9.27829
11.32	3.44186	3.44186	3.44186	3.44186		11.32	9.28279	9.28279	9.28279	9.28279
11.33	3.44306	3.44306	3.44306	3.44306		11.33	9.28729	9.28729	9.28729	9.28729
11.34	3.44426	3.44426	3.44426	3.44426		11.34	9.29179	9.29179	9.29179	9.29179
11.35	3.44545	3.44545	3.44545	3.44545		11.35	9.29629	9.29629	9.29629	9.29629
11.36	3.44665	3.44665	3.44665	3.44665		11.36	9.30079	9.30079	9.30079	9.30079
11.37	3.44785	3.44785	3.44785	3.44785		11.37	9.30529	9.30529	9.30529	9.30529
11.38	3.44904	3.44904	3.44904	3.44904		11.38	9.30979	9.30979	9.30979	9.30979
11.39	3.45023	3.45023	3.45023	3.45023		11.39	9.31429	9.31429	9.31429	9.31429
11.4	3.45143	3.45143	3.45143	3.45143		11.4	9.31879	9.31879	9.31879	9.31879
11.41	3.45262	3.45262	3.45262	3.45262		11.41	9.32329	9.32329	9.32329	9.32329
11.42	3.45381	3.45381	3.45381	3.45381		11.42	9.32779	9.32779	9.32779	9.32779
11.43	3.455	3.455	3.455	3.455		11.43	9.33229	9.33229	9.33229	9.33229
11.44	3.45619	3.45619	3.45619	3.45619		11.44	9.33679	9.33679	9.33679	9.33679
11.45	3.45738	3.45738	3.45738	3.45738		11.45	9.34129	9.34129	9.34129	9.34129
11.46	3.45857	3.45857	3.45857	3.45857		11.46	9.34579	9.34579	9.34579	9.34579
11.47	3.45975	3.45975	3.45975	3.45975		11.47	9.35029	9.35029	9.35029	9.35029
11.48	3.46094	3.46094	3.46094	3.46094		11.48	9.35479	9.35479	9.35479	9.35479
11.49	3.46212	3.46212	3.46212	3.46212		11.49	9.35929	9.35929	9.35929	9.35929
11.5	3.4633	3.4633	3.4633	3.4633		11.5	9.36379	9.36379	9.36379	9.36379
11.51	3.46449	3.46449	3.46449	3.46449		11.51	9.36829	9.36829	9.36829	9.36829
11.52	3.46567	3.46567	3.46567	3.46567		11.52	9.37279	9.37279	9.37279	9.37279
11.53	3.46685	3.46685	3.46685	3.46685		11.53	9.37729	9.37729	9.37729	9.37729
11.54	3.46803	3.46803	3.46803	3.46803		11.54	9.38179	9.38179	9.38179	9.38179
11.55	3.46921	3.46921	3.46921	3.46921		11.55	9.38629	9.38629	9.38629	9.38629
11.56	3.47039	3.47039	3.47039	3.47039		11.56	9.39079	9.39079	9.39079	9.39079
11.57	3.47156	3.47156	3.47156	3.47156		11.57	9.39529	9.39529	9.39529	9.39529
11.58	3.47274	3.47274	3.47274	3.47274		11.58	9.39979	9.39979	9.39979	9.39979
11.59	3.47391	3.47391	3.47391	3.47391		11.59	9.40429	9.40429	9.40429	9.40429
11.6	3.47509	3.47509	3.47509	3.47509		11.6	9.40879	9.40879	9.40879	9.40879
11.61	3.47626	3.47626	3.47626	3.47626		11.61	9.41329	9.41329	9.41329	9.41329
11.62	3.47743	3.47743	3.47743	3.47743		11.62	9.41779	9.41779	9.41779	9.41779
11.63	3.47861	3.47861	3.47861	3.47861		11.63	9.42229	9.42229	9.42229	9.42229
11.64	3.47978	3.47978	3.47978	3.47978		11.64	9.42679	9.42679	9.42679	9.42679
11.65	3.48095	3.48095	3.48095	3.48095		11.65	9.43129	9.43129	9.43129	9.43129
11.66	3.48212	3.48212	3.48212	3.48212		11.66	9.43579	9.43579	9.43579	9.43579
11.67	3.48328	3.48328	3.48328	3.48328		11.67	9.44029	9.44029	9.44029	9.44029
11.68	3.48445	3.48445	3.48445	3.48445		11.68	9.44479	9.44479	9.44479	9.44479
11.69	3.48562	3.48562	3.48562	3.48562		11.69	9.44929	9.44929	9.44929	9.44929
11.7	3.48678	3.48678	3.48678	3.48678		11.7	9.45379	9.45379	9.45379	9.45379
11.71	3.48795	3.48795	3.48795	3.48795		11.71	9.45829	9.45829	9.45829	9.45829
11.72	3.48911	3.48911	3.48911	3.48911		11.72	9.46279	9.46279	9.46279	9.46279
11.73	3.49027	3.49027	3.49027	3.49027		11.73	9.46729	9.46729	9.46729	9.46729
11.74	3.49143	3.49143	3.49143	3.49143		11.74	9.47179	9.47179	9.47179	9.47179
11.75	3.49259	3.49259	3.49259	3.49259		11.75	9.47629	9.47629	9.47629	9.47629
11.76	3.49375	3.49375	3.49375	3.49375		11.76	9.48079	9.48079	9.48079	9.48079
11.77	3.49491	3.49491	3.49491	3.49491		11.77	9.48529	9.48529	9.48529	9.48529
11.78	3.49607	3.49607	3.49607	3.49607		11.78	9.48979	9.48979	9.48979	9.48979
11.79	3.49723	3.49723	3.49723	3.49723		11.79	9.49429	9.49429	9.49429	9.49429
11.8	3.49838	3.49838	3.49838	3.49838		11.8	9.49879	9.49879	9.49879	9.49879
11.81	3.49954	3.49954	3.49954	3.49954		11.81	9.50329	9.50329	9.50329	9.50329
11.82	3.50069	3.50069	3.50069	3.50069		11.82	9.50779	9.50779	9.50779	9.50779
11.83	3.50184	3.50184	3.50184	3.50184		11.83	9.51229	9.51229	9.51229	9.51229
11.84	3.503	3.503	3.503	3.503		11.84	9.51679	9.51679	9.51679	9.51679
11.85	3.50415	3.50415	3.50415	3.50415		11.85	9.52129	9.52129	9.52129	9.52129
11.86	3.5053	3.5053	3.5053	3.5053		11.86	9.52579	9.52579	9.52579	9.52579
11.87	3.50645	3.50645	3.50645	3.50645		11.87	9.53029	9.53029	9.53029	9.53029
11.88	3.5076	3.5076	3.5076	3.5076		11.88	9.53479	9.53479	9.53479	9.53479
11.89	3.50875	3.50875	3.50875	3.50875		11.89	9.53929	9.53929	9.53929	9.53929
11.9	3.50989	3.50989	3.50989	3.50989		11.9	9.54379	9.54379	9.54379	9.54379
11.91	3.51104	3.51104	3.51104	3.51104		11.91	9.54829	9.54829	9.54829	9.54829
11.92	3.51218	3.51218	3.51218	3.51218		11.92	9.55279	9.55279	9.55279	9.55279
11.93	3.51333	3.51333	3.51333	3.51333		11.93	9.55729	9.55729	9.55729	9.55729
11.94	3.51447	3.51447	3.51447	3.51447		11.94	9.56179	9.56179	9.56179	9.56179
11.95	3.51562	3.51562	3.51562	3.51562		11.95	9.56629	9.56629	9.56629	9.56629
11.96	3.51676	3.51676	3.51676	3.51676		11.96	9.57079	9.57079	9.57079	9.57079
11.97	3.5179	3.5179	3.5179	3.5179		11.97	9.57529	9.57529	9.57529	9.57529
11.98	3.51904	3.51904	3.51904	3.51904		11.98	9.57979	9.57979	9.57979	9.57979
11.99	3.52018	3.52018	3.52018	3.52018		11.99	9.58429	9.58429	9.58429	9.58429
12	3.52132	3.52132	3.52132	3.52132		12	9.58879	9.58879	9.58879	9.58879
12.01	3.52245	3.52245	3.52245	3.52245		12.01	9.59329	9.59329	9.59329	9.59329
12.02	3.52359	3.52359	3.52359	3.52359		12.02	9.59779	9.59779	9.59779	9.59779
12.03	3.52473	3.52473	3.52473	3.52473		12.03	9.60229	9.60229	9.60229	9.60229
12.04	3.52586	3.52586	3.52586	3.52586		12.04	9.60679	9.60679	9.60679	9.60679
12.05	3.52699	3.52699	3.52699	3.52699		12.05	9.61129	9.61129	9.61129	9.61129
12.06	3.52813	3.52813	3.52813	3.52813		12.06	9.61579	9.61579	9.61579	9.61579
12.07	3.52926	3.52926	3.52926	3.52926		12.07	9.62029	9.62029	9.62029	9.62029
12.08	3.53039	3.53039	3.53039	3.53039		12.08	9.62479	9.62479	9.62479	9.62479
12.09	3.53152	3.53152	3.53152	3.53152		12.09	9.62929	9.62929	9.62929	9.62929
12.1	3.53265	3.53265	3.53265	3.53265		12.1	9.63379	9.63379	9.63379	9.63379
12.11	3.53378	3.53378	3.53378	3.53378		12.11	9.63829	9.63829	9.63829	9.63829
12.12	3.53491	3.53491	3.53491	3.53491		12.12	9.64279	9.64279	9.64279	9.64279
12.13	3.53603	3.53603	3.53603	3.53603		12.13	9.64729	9.64729	9.64729	9.64729
12.14	3.53716	3.53716	3.53716	3.53716		12.14	9.65179	9.65179	9.65179	9.65179
12.15	3.53829	3.53829	3.53829	3.53829		12.15	9.65629	9.65629	9.65629	9.65629
12.16	3.53941	3.53941	3.53941	3.53941		12.16	9.66079	9.66079	9.66079	9.66079
12.17	3.54053	3.54053	3.54053	3.54053		12.17	9.66529	9.66529	9.66529	9.66529
12.18	3.54166	3.54166	3.54166	3.54166		12.18	9.66979	9.66979	9.66979	9.66979
12.19	3.54278	3.54278	3.54278	3.54278		12.19	9.67429	9.67429	9.67429	9.67429
12.2	3.5439	3.5439	3.5439	3.5439		12.2	9.67879	9.67879	9.67879	9.67879
12.21	3.54502	3.54502	3.54502	3.54502		12.21	9.68329	9.68329	9.68329	9.68329
12.22	3.54614	3.54614	3.54614	3.54614		12.22	9.68779	9.68779	9.68779	9.68779
12.23	3.54726	3.54726	3.54726	3.54726		12.23	9.69229	9.69229	9.69229	9.69229
12.24	3.54837	3.54837	3.54837	3.54837		12.24	9.69679	9.69679	9.69679	9.69679
12.25	3.54949	3.54949	3.54949	3.54949		12.25	9.70129	9.70129	9.70129	9.70129
12.26	3.55061	3.55061	3.55061	3.55061		12.26	9.70579	9.70579	9.70579	9.70579
12.27	3.55172	3.55172	3.55172	3.55172		12.27	9.71029	9.71029	9.71029	9.71029
12.28	3.55284	3.55284	3.55284	3.55284		12.28	9.71479	9.71479	9.71479	9.71479
12.29	3.55395	3.55395	3.55395	3.55395		12.29	9.71929	9.71929	9.71929	9.71929
12.3	3.55506	3.55506	3.55506	3.55506		12.3	9.72379	9.72379	9.72379	9.72379
12.31	3.55617	3.55617	3.55617	3.55617		12.31	9.72829	9.72829	9.72829	9.72829
12.32	3.55729	3.55729	3.55729	3.55729		12.32	9.73279	9.73279	9.73279	9.73279
12.33	3.5584	3.5584	3.5584	3.5584		12.33	9.73729	9.73729	9.73729	9.73729
12.34	3.5595	3.5595	3.5595	3.5595		12.34	9.74179	9.74179	9.74179	9.74179
12.35	3.56061	3.56061	3.56061	3.56061		12.35	9.74629	9.74629	9.74629	9.74629
12.36	3.56172	3.56172	3.56172	3.56172		12.36	9.75079	9.75079	9.75079	9.75079
12.37	3.56283	3.56283	3.56283	3.56283		12.37	9.75529	9.75529	9.75529	9.75529
12.38	3.56393	3.56393	3.56393	3.56393		12.38	9.75979	9.75979	9.75979	9.75979
12.39	3.56504	3.56504	3.56504	3.56504		12.39	9.76429	9.76429	9.76429	9.76429
12.4	3.56614	3.56614	3.56614	3.56614		12.4	9.76879	9.76879	9.76879	9.76879
12.41	3.56725	3.56725	3.56725	3.56725		12.41	9.77329	9.77329	9.77329	9.77329
12.42	3.56835	3.56835	3.56835	3.56835		12.42	9.77779	9.77779	9.77779	9.77779
12.43	3.56945	3.56945	3.56945	3.56945		12.43	9.78229	9.78229	9.78229	9.78229
12.44	3.57055	3.57055	3.57055	3.57055		12.44	9.78679	9.78679	9.78679	9.78679
12.45	3.57165	3.57165	3.57165	3.57165		12.45	9.79129	9.79129	9.79129	9.79129
12.46	3.57275	3.57275	3.57275	3.57275		12.46	9.79579	9.79579	9.79579	9.79579
12.47	3.57385	3.57385	3.57385	3.57385		12.47	9.80029	9.80029	9.80029	9.80029
12.48	3.57495	3.57495	3.57495	3.57495		12.48	9.80479	9.80479	9.80479	9.80479
12.49	3.57604	3.57604	3.57604	3.57604		12.49	9.80929	9.80929	9.80929	9.80929
12.5	3.57714	3.57714	3.57714	3.57714		12.5	9.81379	9.81379	9.81379	9.81379
12.51	3.57823	3.57823	3.57823	3.57823		12.51	9.81829	9.81829	9.81829	9.81829
12.52	3.57933	3.57933	3.57933	3.57933		12.52	9.82279	9.82279	9.82279	9.82279
12.53	3.58042	3.58042	3.58042	3.58042		12.53	9.82729	9.82729	9.82729	9.82729
12.54	3.58151	3.58151	3.58151	3.58151		12.54	9.83179	9.83179	9.83179	9.83179
12.55	3.58261	3.58261	3.58261	3.58261		12.55	9.83629	9.83629	9.83629	9.83629
12.56	3.5837	3.5837	3.5837	3.5837		12.56	9.84079	9.84079	9.84079	9.84079
12.57	3.58479	3.58479	3.58479	3.58479		12.57	9.84529	9.84529	9.84529	9.84529
12.58	3.58588	3.58588	3.58588	3.58588		12.58	9.84979	9.84979	9.84979	9.84979
12.59	3.58696	3.58696	3.58696	3.58696		12.59	9.85429	9.85429	9.85429	9.85429
12.6	3.58805	3.58805	3.58805	3.58805		12.6	9.85879	9.85879	9.85879	9.85879
12.61	3.58914	3.58914	3.58914	3.58914		12.61	9.86329	9.86329	9.86329	9.86329
12.62	3.59023	3.59023	3.59023	3.59023		12.62	9.86779	9.86779	9.86779	9.86779
12.63	3.59131	3.59131	3.59131	3.59131		12.63	9.87229	9.87229	9.87229	9.87229
12.64	3.59239	3.59239	3.59239	3.59239		12.64	9.87679	9.87679	9.87679	9.87679
12.65	3.59348	3.59348	3.59348	3.59348		12.65	9.88129	9.88129	9.88129	9.88129
12.66	3.59456	3.59456	3.59456	3.59456		12.66	9.88579	9.88579	9.88579	9.88579
12.67	3.59564	3.59564	3.59564	3.59564		12.67	9.89029	9.89029	9.89029	9.89029
12.68	3.59672	3.59672	3.59672	3.59672		12.68	9.89479	9.89479	9.89479	9.89479
12.69	3.59781	3.59781	3.59781	3.59781		12.69	9.89929	9.89929	9.89929	9.89929
12.7	3.59889	3.59889	3.59889	3.59889		12.7	9.90379	9.90379	9.90379	9.90379
12.71	3.59996	3.59996	3.59996	3.59996		12.71	9.90829	9.90829	9.90829	9.90829
12.72	3.60104	3.60104	3.60104	3.60104		12.72	9.91279	9.91279	9.91279	9.91279
12.73	3.60212	3.60212	3.60212	3.60212		12.73	9.91729	9.91729	9.91729	9.91729
12.74	3.6032	3.6032	3.6032	3.6032		12.74	9.92179	9.92179	9.92179	9.92179
12.75	3.60427	3.60427	3.60427	3.60427		12.75	9.92629	9.92629	9.92629	9.92629
12.76	3.60535	3.60535	3.60535	3.60535		12.76	9.93079	9.93079	9.93079	9.93079
12.77	3.60642	3.60642	3.60642	3.60642		12.77	9.93529	9.93529	9.93529	9.93529
12.78	3.60749	3.60749	3.60749	3.60749		12.78	9.93979	9.93979	9.93979	9.93979
12.79	3.60857	3.60857	3.60857	3.60857		12.79	9.94429	9.94429	9.94429	9.94429
12.8	3.60964	3.60964	3.60964	3.60964		12.8	9.94879	9.94879	9.94879	9.94879
12.81	3.61071	3.61071	3.61071	3.61071		12.81	9.95329	9.95329	9.95329	9.95329
12.82	3.61178	3.61178	3.61178	3.61178		12.82	9.95779	9.95779	9.95779	9.95779
12.83	3.61285	3.61285	3.61285	3.61285		12.83	9.96229	9.96229	9.96229	9.96229
12.84	3.61392	3.61392	3.61392	3.61392		12.84	9.96679	9.96679	9.96679	9.96679
12.85	3.61498	3.61498	3.61498	3.61498		12.85	9.97129	9.97129	9.97129	9.97129
12.86	3.61605	3.61605	3.61605	3.61605		12.86	9.97579	9.97579	9.97579	9.97579
12.87	3.61712	3.61712	3.61712	3.61712		12.87	9.98029	9.98029	9.98029	9.98029
12.88	3.61818	3.61818	3.61818	3.61818		12.88	9.98479	9.98479	9.98479	9.98479
12.89	3.61925	3.61925	3.61925	3.61925		12.89	9.98929	9.98929	9.98929	9.98929
12.9	3.62031	3.62031	3.62031	3.62031		12.9	9.99379	9.99379	9.99379	9.99379
12.91	3.62138	3.62138	3.62138	3.62138		12.91	9.99829	9.99829	9.99829	9.99829
12.92	3.62244	3.62244	3.62244	3.62244		12.92	10.0028	10.0028	10.0028	10.0028
12.93	3.6235	3.6235	3.6235	3.6235		12.93	10.0073	10.0073	10.0073	10.0073
12.94	3.62456	3.62456	3.62456	3.62456		12.94	10.0118	10.0118	10.0118	10.0118
12.95	3.62562	3.62562	3.62562	3.62562		12.95	10.0163	10.0163	10.0163	10.0163
12.96	3.62668	3.62668	3.62668	3.62668		12.96	10.0208	10.0208	10.0208	10.0208
12.97	3.62774	3.62774	3.62774	3.62774		12.97	10.0253	10.0253	10.0253	10.0253
12.98	3.6288	3.6288	3.6288	3.6288		12.98	10.0298	10.0298	10.0298	10.0298
12.99	3.62985	3.62985	3.62985	3.62985		12.99	10.0343	10.0343	10.0343	10.0343
13	3.63091	3.63091	3.63091	3.63091		13	10.0388	10.0388	10.0388	10.0388
13.01	3.63196	3.63196	3.63196	3.63196		13.01	10.0433	10.0433	10.0433	10.0433
13.02	3.63302	3.63302	3.63302	3.63302		13.02	10.0478	10.0478	10.0478	10.0478
13.03	3.63407	3.63407	3.63407	3.63407		13.03	10.0523	10.0523	10.0523	10.0523
13.04	3.63513	3.63513	3.63513	3.63513		13.04	10.0568	10.0568	10.0568	10.0568
13.05	3.63618	3.63618	3.63618	3.63618		13.05	10.0613	10.0613	10.0613	10.0613
13.06	3.63723	3.63723	3.63723	3.63723		13.06	10.0658	10.0658	10.0658	10.0658
13.07	3.63828	3.63828	3.63828	3.63828		13.07	10.0703	10.0703	10.0703	10.0703
13.08	3.63933	3.63933	3.63933	3.63933		13.08	10.0748	10.0748	10.0748	10.0748
13.09	3.64038	3.64038	3.64038	3.64038		13.09	10.0793	10.0793	10.0793	10.0793
13.1	3.64143	3.64143	3.64143	3.64143		13.1	10.0838	10.0838	10.0838	10.0838
13.11	3.64247	3.64247	3.64247	3.64247		13.11	10.0883	10.0883	10.0883	10.0883
13.12	3.64352	3.64352	3.64352	3.64352		13.12	10.0928	10.0928	10.0928	10.0928
13.13	3.64457	3.64457	3.64457	3.64457		13.13	10.0973	10.0973	10.0973	10.0973
13.14	3.64561	3.64561	3.64561	3.64561		13.14	10.1018	10.1018	10.1018	10.1018
13.15	3.64666	3.64666	3.64666	3.64666		13.15	10.1063	10.1063	10.1063	10.1063
13.16	3.6477	3.6477	3.6477	3.6477		13.16	10.1108	10.1108	10.1108	10.1108
13.17	3.64875	3.64875	3.64875	3.64875		13.17	10.1153	10.1153	10.1153	10.1153
13.18	3.64979	3.64979	3.64979	3.64979		13.18	10.1198	10.1198	10.1198	10.1198
13.19	3.65083	3.65083	3.65083	3.65083		13.19	10.1243	10.1243	10.1243	10.1243
13.2	3.65187	3.65187	3.65187	3.65187		13.2	10.1288	10.1288	10.1288	10.1288
13.21	3.65291	3.65291	3.65291	3.65291		13.21	10.1333	10.1333	10.1333	10.1333
13.22	3.65395	3.65395	3.65395	3.65395		13.22	10.1378	10.1378	10.1378	10.1378
13.23	3.65499	3.65499	3.65499	3.65499		13.23	10.1423	10.1423	10.1423	10.1423
13.24	3.65603	3.65603	3.65603	3.65603		13.24	10.1468	10.1468	10.1468	10.1468
13.25	3.65706	3.65706	3.65706	3.65706		13.25	10.1513	10.1513	10.1513	10.1513
13.26	3.6581	3.6581	3.6581	3.6581		13.26	10.1558	10.1558	10.1558	10.1558
13.27	3.65914	3.65914	3.65914	3.65914		13.27	10.1603	10.1603	10.1603	10.1603
13.28	3.66017	3.66017	3.66017	3.66017		13.28	10.1648	10.1648	10.1648	10.1648
13.29	3.6612	3.6612	3.6612	3.6612		13.29	10.1693	10.1693	10.1693	10.1693
13.3	3.66224	3.66224	3.66224	3.66224		13.3	10.1738	10.1738	10.1738	10.1738
13.31	3.66327	3.66327	3.66327	3.66327		13.31	10.1783	10.1783	10.1783	10.1783
13.32	3.6643	3.6643	3.6643	3.6643		13.32	10.1828	10.1828	10.1828	10.1828
13.33	3.66533	3.66533	3.66533	3.66533		13.33	10.1873	10.1873	10.1873	10.1873
13.34	3.66636	3.66636	3.66636	3.66636		13.34	10.1918	10.1918	10.1918	10.1918
13.35	3.66739	3.66739	3.66739	3.66739		13.35	10.1963	10.1963	10.1963	10.1963
13.36	3.66842	3.66842	3.66842	3.66842		13.36	10.2008	10.2008	10.2008	10.2008
13.37	3.66945	3.66945	3.66945	3.66945		13.37	10.2053	10.2053	10.2053	10.2053
13.38	3.67048	3.67048	3.67048	3.67048		13.38	10.2098	10.2098	10.2098	10.2098
13.39	3.6715	3.6715	3.6715	3.6715		13.39	10.2143	10.2143	10.2143	10.2143
13.4	3.67253	3.67253	3.67253	3.67253		13.4	10.2188	10.2188	10.2188	10.2188
13.41	3.67356	3.67356	3.67356	3.67356		13.41	10.2233	10.2233	10.2233	10.2233
13.42	3.67458	3.67458	3.67458	3.67458		13.42	10.2278	10.2278	10.2278	10.2278
13.43	3.6756	3.6756	3.6756	3.6756		13.43	10.2323	10.2323	10.2323	10.2323
13.44	3.67663	3.67663	3.67663	3.67663		13.44	10.2368	10.2368	10.2368	10.2368
13.45	3.67765	3.67765	3.67765	3.67765		13.45	10.2413	10.2413	10.2413	10.2413
13.46	3.67867	3.67867	3.67867	3.67867		13.46	10.2458	10.2458	10.2458	10.2458
13.47	3.67969	3.67969	3.67969	3.67969		13.47	10.2503	10.2503	10.2503	10.2503
13.48	3.68071	3.68071	3.68071	3.68071		13.48	10.2548	10.2548	10.2548	10.2548
13.49	3.68173	3.68173	3.68173	3.68173		13.49	10.2593	10.2593	10.2593	10.2593
13.5	3.68275	3.68275	3.68275	3.68275		13.5	10.2638	10.2638	10.2638	10.2638
13.51	3.68377	3.68377	3.68377	3.68377		13.51	10.2683	10.2683	10.2683	10.2683
13.52	3.68479	3.68479	3.68479	3.68479		13.52	10.2728	10.2728	10.2728	10.2728
13.53	3.6858	3.6858	3.6858	3.6858		13.53	10.2773	10.2773	10.2773	10.2773
13.54	3.68682	3.68682	3.68682	3.68682		13.54	10.2818	10.2818	10.2818	10.2818
13.55	3.68783	3.68783	3.68783	3.68783		13.55	10.2863	10.2863	10.2863	10.2863
13.56	3.68885	3.68885	3.68885	3.68885		13.56	10.2908	10.2908	10.2908	10.2908
13.57	3.68986	3.68986	3.68986	3.68986		13.57	10.2953	10.2953	10.2953	10.2953
13.58	3.69087	3.69087	3.69087	3.69087		13.58	10.2998	10.2998	10.2998	10.2998
13.59	3.69189	3.69189	3.69189	3.69189		13.59	10.3043	10.3043	10.3043	10.3043
13.6	3.6929	3.6929	3.6929	3.6929		13.6	10.3088	10.3088	10.3088	10.3088
13.61	3.69391	3.69391	3.69391	3.69391		13.61	10.3133	10.3133	10.3133	10.3133
13.62	3.69492	3.69492	3.69492	3.69492		13.62	10.3178	10.3178	10.3178	10.3178
13.63	3.69593	3.69593	3.69593	3.69593		13.63	10.3223	10.3223	10.3223	10.3223
13.64	3.69694	3.69694	3.69694	3.69694		13.64	10.3268	10.3268	10.3268	10.3268
13.65	3.69795	3.69795	3.69795	3.69795		13.65	10.3313	10.3313	10.3313	10.3313
13.66	3.69895	3.69895	3.69895	3.69895		13.66	10.3358	10.3358	10.3358	10.3358
13.67	3.69996	3.69996	3.69996	3.69996		13.67	10.3403	10.3403	10.3403	10.3403
13.68	3.70096	3.70096	3.70096	3.70096		13.68	10.3448	10.3448	10.3448	10.3448
13.69	3.70197	3.70197	3.70197	3.70197		13.69	10.3493	10.3493	10.3493	10.3493
13.7	3.70297	3.70297	3.70297	3.70297		13.7	10.3538	10.3538	10.3538	10.3538
13.71	3.70398	3.70398	3.70398	3.70398		13.71	10.3583	10.3583	10.3583	10.3583
13.72	3.70498	3.70498	3.70498	3.70498		13.72	10.3628	10.3628	10.3628	10.3628
13.73	3.70598	3.70598	3.70598	3.70598		13.73	10.3673	10.3673	10.3673	10.3673
13.74	3.70698	3.70698	3.70698	3.70698		13.74	10.3718	10.3718	10.3718	10.3718
13.75	3.70799	3.70799	3.70799	3.70799		13.75	10.3763	10.3763	10.3763	10.3763
13.76	3.70899	3.70899	3.70899	3.70899		13.76	10.3808	10.3808	10.3808	10.3808
13.77	3.70999	3.70999	3.70999	3.70999		13.77	10.3853	10.3853	10.3853	10.3853
13.78	3.71098	3.71098	3.71098	3.71098		13.78	10.3898	10.3898	10.3898	10.3898
13.79	3.71198	3.71198	3.71198	3.71198		13.79	10.3943	10.3943	10.3943	10.3943
13.8	3.71298	3.71298	3.71298	3.71298		13.8	10.3988	10.3988	10.3988	10.3988
13.81	3.71398	3.71398	3.71398	3.71398		13.81	10.4033	10.4033	10.4033	10.4033
13.82	3.71497	3.71497	3.71497	3.71497		13.82	10.4078	10.4078	10.4078	10.4078
13.83	3.71597	3.71597	3.71597	3.71597		13.83	10.4123	10.4123	10.4123	10.4123
13.84	3.71696	3.71696	3.71696	3.71696		13.84	10.4168	10.4168	10.4168	10.4168
13.85	3.71796	3.71796	3.71796	3.71796		13.85	10.4213	10.4213	10.4213	10.4213
13.86	3.71895	3.71895	3.71895	3.71895		13.86	10.4258	10.4258	10.4258	10.4258
13.87	3.71994	3.71994	3.71994	3.71994		13.87	10.4303	10.4303	10.4303	10.4303
13.88	3.72093	3.72093	3.72093	3.72093		13.88	10.4348	10.4348	10.4348	10.4348
13.89	3.72192	3.72192	3.72192	3.72192		13.89	10.4393	10.4393	10.4393	10.4393
13.9	3.72291	3.72291	3.72291	3.72291		13.9	10.4438	10.4438	10.4438	10.4438
13.91	3.7239	3.7239	3.7239	3.7239		13.91	10.4483	10.4483	10.4483	10.4483
13.92	3.72489	3.72489	3.72489	3.72489		13.92	10.4528	10.4528	10.4528	10.4528
13.93	3.72588	3.72588	3.72588	3.72588		13.93	10.4573	10.4573	10.4573	10.4573
13.94	3.72687	3.72687	3.72687	3.72687		13.94	10.4618	10.4618	10.4618	10.4618
13.95	3.72786	3.72786	3.72786	3.72786		13.95	10.4663	10.4663	10.4663	10.4663
13.96	3.72884	3.72884	3.72884	3.72884		13.96	10.4708	10.4708	10.4708	10.4708
13.97	3.72983	3.72983	3.72983	3.72983		13.97	10.4753	10.4753	10.4753	10.4753
13.98	3.73081	3.73081	3.73081	3.73081		13.98	10.4798	10.4798	10.4798	10.4798
13.99	3.7318	3.7318	3.7318	3.7318		13.99	10.4843	10.4843	10.4843	10.4843
14	3.73278	3.73278	3.73278	3.73278		14	10.4888	10.4888	10.4888	10.4888
14.01	3.73376	3.73376	3.73376	3.73376		14.01	10.4933	10.4933	10.4933	10.4933
14.02	3.73475	3.73475	3.73475	3.73475		14.02	10.4978	10.4978	10.4978	10.4978
14.03	3.73573	3.73573	3.73573	3.73573		14.03	10.5023	10.5023	10.5023	10.5023
14.04	3.73671	3.73671	3.73671	3.73671		14.04	10.5068	10.5068	10.5068	10.5068
14.05	3.73769	3.73769	3.73769	3.73769		14.05	10.5113	10.5113	10.5113	10.5113
14.06	3.73867	3.73867	3.73867	3.73867		14.06	10.5158	10.5158	10.5158	10.5158
14.07	3.73965	3.73965	3.73965	3.73965		14.07	10.5203	10.5203	10.5203	10.5203
14.08	3.74062	3.74062	3.74062	3.74062		14.08	10.5248	10.5248	10.5248	10.5248
14.09	3.7416	3.7416	3.7416	3.7416		14.09	10.5293	10.5293	10.5293	10.5293
14.1	3.74258	3.74258	3.74258	3.74258		14.1	10.5338	10.5338	10.5338	10.5338
14.11	3.74355	3.74355	3.74355	3.74355		14.11	10.5383	10.5383	10.5383	10.5383
14.12	3.74453	3.74453	3.74453	3.74453		14.12	10.5428	10.5428	10.5428	10.5428
14.13	3.7455	3.7455	3.7455	3.7455		14.13	10.5473	10.5473	10.5473	10.5473
14.14	3.74648	3.74648	3.74648	3.74648		14.14	10.5518	10.5518	10.5518	10.5518
14.15	3.74745	3.74745	3.74745	3.74745		14.15	10.5563	10.5563	10.5563	10.5563
14.16	3.74842	3.74842	3.74842	3.74842		14.16	10.5608	10.5608	10.5608	10.5608
14.17	3.7494	3.7494	3.7494	3.7494		14.17	10.5653	10.5653	10.5653	10.5653
14.18	3.75037	3.75037	3.75037	3.75037		14.18	10.5698	10.5698	10.5698	10.5698
14.19	3.75134	3.75134	3.75134	3.75134		14.19	10.5743	10.5743	10.5743	10.5743
14.2	3.75231	3.75231	3.75231	3.75231		14.2	10.5788	10.5788	10.5788	10.5788
14.21	3.75328	3.75328	3.75328	3.75328		14.21	10.5833	10.5833	10.5833	10.5833
14.22	3.75425	3.75425	3.75425	3.75425		14.22	10.5878	10.5878	10.5878	10.5878
14.23	3.75521	3.75521	3.75521	3.75521		14.23	10.5923	10.5923	10.5923	10.5923
14.24	3.75618	3.75618	3.75618	3.75618		14.24	10.5968	10.5968	10.5968	10.5968
14.25	3.75715	3.75715	3.75715	3.75715		14.25	10.6013	10.6013	10.6013	10.6013
14.26	3.75811	3.75811	3.75811	3.75811		14.26	10.6058	10.6058	10.6058	10.6058
14.27	3.75908	3.75908	3.75908	3.75908		14.27	10.6103	10.6103	10.6103	10.6103
14.28	3.76004	3.76004	3.76004	3.76004		14.28	10.6148	10.6148	10.6148	10.6148
14.29	3.76101	3.76101	3.76101	3.76101		14.29	10.6193	10.6193	10.6193	10.6193
14.3	3.76197	3.76197	3.76197	3.76197		14.3	10.6238	10.6238	10.6238	10.6238
14.31	3.76293	3.76293	3.76293	3.76293		14.31	10.6283	10.6283	10.6283	10.6283
14.32	3.7639	3.7639	3.7639	3.7639		14.32	10.6328	10.6328	10.6328	10.6328
14.33	3.76486	3.76486	3.76486	3.76486		14.33	10.6373	10.6373	10.6373	10.6373
14.34	3.76582	3.76582	3.76582	3.76582		14.34	10.6418	10.6418	10.6418	10.6418
14.35	3.76678	3.76678	3.76678	3.76678		14.35	10.6463	10.6463	10.6463	10.6463
14.36	3.76774	3.76774	3.76774	3.76774		14.36	10.6508	10.6508	10.6508	10.6508
14.37	3.7687	3.7687	3.7687	3.7687		14.37	10.6553	10.6553	10.6553	10.6553
14.38	3.76965	3.76965	3.76965	3.76965		14.38	10.6598	10.6598	10.6598	10.6598
14.39	3.77061	3.77061	3.77061	3.77061		14.39	10.6643	10.6643	10.6643	10.6643
14.4	3.77157	3.77157	3.77157	3.77157		14.4	10.6688	10.6688	10.6688	10.6688
14.41	3.77252	3.77252	3.77252	3.77252		14.41	10.6733	10.6733	10.6733	10.6733
14.42	3.77348	3.77348	3.77348	3.77348		14.42	10.6778	10.6778	10.6778	10.6778
14.43	3.77444	3.77444	3.77444	3.77444		14.43	10.6823	10.6823	10.6823	10.6823
14.44	3.77539	3.77539	3.77539	3.77539		14.44	10.6868	10.6868	10.6868	10.6868
14.45	3.77634	3.77634	3.77634	3.77634		14.45	10.6913	10.6913	10.6913	10.6913
14.46	3.7773	3.7773	3.7773	3.7773		14.46	10.6958	10.6958	10.6958	10.6958
14.47	3.77825	3.77825	3.77825	3.77825		14.47	10.7003	10.7003	10.7003	10.7003
14.48	3.7792	3.7792	3.7792	3.7792		14.48	10.7048	10.7048	10.7048	10.7048
14.49	3.78015	3.78015	3.78015	3.78015		14.49	10.7093	10.7093	10.7093	10.7093
14.5	3.7811	3.7811	3.7811	3.7811		14.5	10.7138	10.7138	10.7138	10.7138
14.51	3.78205	3.78205	3.78205	3.78205		14.51	10.7183	10.7183	10.7183	10.7183
14.52	3.783	3.783	3.783	3.783		14.52	10.7228	10.7228	10.7228	10.7228
14.53	3.78395	3.78395	3.78395	3.78395		14.53	10.7273	10.7273	10.7273	10.7273
14.54	3.7849	3.7849	3.7849	3.7849		14.54	10.7318	10.7318	10.7318	10.7318
14.55	3.78584	3.78584	3.78584	3.78584		14.55	10.7363	10.7363	10.7363	10.7363
14.56	3.78679	3.78679	3.78679	3.78679		14.56	10.7408	10.7408	10.7408	10.7408
14.57	3.78774	3.78774	3.78774	3.78774		14.57	10.7453	10.7453	10.7453	10.7453
14.58	3.78868	3.78868	3.78868	3.78868		14.58	10.7498	10.7498	10.7498	10.7498
14.59	3.78962	3.78962	3.78962	3.78962		14.59	10.7543	10.7543	10.7543	10.7543
14.6	3.79057	3.79057	3.79057	3.79057		14.6	10.7588	10.7588	10.7588	10.7588
14.61	3.79151	3.79151	3.79151	3.79151		14.61	10.7633	10.7633	10.7633	10.7633
14.62	3.79245	3.79245	3.79245	3.79245		14.62	10.7678	10.7678	10.7678	10.7678
14.63	3.7934	3.7934	3.7934	3.7934		14.63	10.7723	10.7723	10.7723	10.7723
14.64	3.79434	3.79434	3.79434	3.79434		14.64	10.7768	10.7768	10.7768	10.7768
14.65	3.79528	3.79528	3.79528	3.79528		14.65	10.7813	10.7813	10.7813	10.7813
14.66	3.79622	3.79622	3.79622	3.79622		14.66	10.7858	10.7858	10.7858	10.7858
14.67	3.79716	3.79716	3.79716	3.79716		14.67	10.7903	10.7903	10.7903	10.7903
14.68	3.7981	3.7981	3.7981	3.7981		14.68	10.7948	10.7948	10.7948	10.7948
14.69	3.79904	3.79904	3.79904	3.79904		14.69	10.7993	10.7993	10.7993	10.7993
14.7	3.79997	3.79997	3.79997	3.79997		14.7	10.8038	10.8038	10.8038	10.8038
14.71	3.80091	3.80091	3.80091	3.80091		14.71	10.8083	10.8083	10.8083	10.8083
14.72	3.80185	3.80185	3.80185	3.80185		14.72	10.8128	10.8128	10.8128	10.8128
14.73	3.80278	3.80278	3.80278	3.80278		14.73	10.8173	10.8173	10.8173	10.8173
14.74	3.80372	3.80372	3.80372	3.80372		14.74	10.8218	10.8218	10.8218	10.8218
14.75	3.80465	3.80465	3.80465	3.80465		14.75	10.8263	10.8263	10.8263	10.8263
14.76	3.80559	3.80559	3.80559	3.80559		14.76	10.8308	10.8308	10.8308	10.8308
14.77	3.80652	3.80652	3.80652	3.80652		14.77	10.8353	10.8353	10.8353	10.8353
14.78	3.80745	3.80745	3.80745	3.80745		14.78	10.8398	10.8398	10.8398	10.8398
14.79	3.80838	3.80838	3.80838	3.80838		14.79	10.8443	10.8443	10.8443	10.8443
14.8	3.80931	3.80931	3.80931	3.80931		14.8	10.8488	10.8488	10.8488	10.8488
14.81	3.81024	3.81024	3.81024	3.81024		14.81	10.8533	10.8533	10.8533	10.8533
14.82	3.81117	3.81117	3.81117	3.81117		14.82	10.8578	10.8578	10.8578	10.8578
14.83	3.8121	3.8121	3.8121	3.8121		14.83	10.8623	10.8623	10.8623	10.8623
14.84	3.81303	3.81303	3.81303	3.81303		14.84	10.8668	10.8668	10.8668	10.8668
14.85	3.81396	3.81396	3.81396	3.81396		14.85	10.8713	10.8713	10.8713	10.8713
14.86	3.81489	3.81489	3.81489	3.81489		14.86	10.8758	10.8758	10.8758	10.8758
14.87	3.81582	3.81582	3.81582	3.81582		14.87	10.8803	10.8803	10.8803	10.8803
14.88	3.81674	3.81674	3.81674	3.81674		14.88	10.8848	10.8848	10.8848	10.8848
14.89	3.81767	3.81767	3.81767	3.81767		14.89	10.8893	10.8893	10.8893	10.8893
14.9	3.81859	3.81859	3.81859	3.81859		14.9	10.8938	10.8938	10.8938	10.8938
14.91	3.81952	3.81952	3.81952	3.81952		14.91	10.8983	10.8983	10.8983	10.8983
14.92	3.82044	3.82044	3.82044	3.82044		14.92	10.9028	10.9028	10.9028	10.9028
14.93	3.82136	3.82136	3.82136	3.82136		14.93	10.9073	10.9073	10.9073	10.9073
14.94	3.82229	3.82229	3.82229	3.82229		14.94	10.9118	10.9118	10.9118	10.9118
14.95	3.82321	3.82321	3.82321	3.82321		14.95	10.9163	10.9163	10.9163	10.9163
14.96	3.82413	3.82413	3.82413	3.82413		14.96	10.9208	10.9208	10.9208	10.9208
14.97	3.82505	3.82505	3.82505	3.82505		14.97	10.9253	10.9253	10.9253	10.9253
14.98	3.82597	3.82597	3.82597	3.82597		14.98	10.9298	10.9298	10.9298	10.9298
14.99	3.82689	3.82689	3.82689	3.82689		14.99	10.9343	10.9343	10.9343	10.9343
15	3.82781	3.82781	3.82781	3.82781		15	10.9388	10.9388	10.9388	10.9388
15.01	3.82873	3.82873	3.82873	3.82873		15.01	10.9433	10.9433	10.9433	10.9433
15.02	3.82965	3.82965	3.82965	3.82965		15.02	10.9478	10.9478	10.9478	10.9478
15.03	3.83056	3.83056	3.83056	3.83056		15.03	10.9523	10.9523	10.9523	10.9523
15.04	3.83148	3.83148	3.83148	3.83148		15.04	10.9568	10.9568	10.9568	10.9568
15.05	3.8324	3.8324	3.8324	3.8324		15.05	10.9613	10.9613	10.9613	10.9613
15.06	3.83331	3.83331	3.83331	3.83331		15.06	10.9658	10.9658	10.9658	10.9658
15.07	3.83423	3.83423	3.83423	3.83423		15.07	10.9703	10.9703	10.9703	10.9703
15.08	3.83514	3.83514	3.83514	3.83514		15.08	10.9748	10.9748	10.9748	10.9748
15.09	3.83605	3.83605	3.83605	3.83605		15.09	10.9793	10.9793	10.9793	10.9793
15.1	3.83697	3.83697	3.83697	3.83697		15.1	10.9838	10.9838	10.9838	10.9838
15.11	3.83788	3.83788	3.83788	3.83788		15.11	10.9883	10.9883	10.9883	10.9883
15.12	3.83879	3.83879	3.83879	3.83879		15.12	10.9928	10.9928	10.9928	10.9928
15.13	3.8397	3.8397	3.8397	3.8397		15.13	10.9973	10.9973	10.9973	10.9973
15.14	3.84061	3.84061	3.84061	3.84061		15.14	11.0018	11.0018	11.0018	11.0018
15.15	3.84152	3.84152	3.84152	3.84152		15.15	11.0063	11.0063	11.0063	11.0063
15.16	3.84243	3.84243	3.84243	3.84243		15.16	11.0108	11.0108	11.0108	11.0108
15.17	3.84334	3.84334	3.84334	3.84334		15.17	11.0153	11.0153	11.0153	11.0153
15.18	3.84425	3.84425	3.84425	3.84425		15.18	11.0198	11.0198	11.0198	11.0198
15.19	3.84516	3.84516	3.84516	3.84516		15.19	11.0243	11.0243	11.0243	11.0243
15.2	3.84606	3.84606	3.84606	3.84606		15.2	11.0288	11.0288	11.0288	11.0288
15.21	3.84697	3.84697	3.84697	3.84697		15.21	11.0333	11.0333	11.0333	11.0333
15.22	3.84787	3.84787	3.84787	3.84787		15.22	11.0378	11.0378	11.0378	11.0378
15.23	3.84878	3.84878	3.84878	3.84878		15.23	11.0423	11.0423	11.0423	11.0423
15.24	3.84968	3.84968	3.84968	3.84968		15.24	11.0468	11.0468	11.0468	11.0468
15.25	3.85059	3.85059	3.85059	3.85059		15.25	11.0513	11.0513	11.0513	11.0513
15.26	3.85149	3.85149	3.85149	3.85149		15.26	11.0558	11.0558	11.0558	11.0558
15.27	3.85239	3.85239	3.85239	3.85239		15.27	11.0603	11.0603	11.0603	11.0603
15.28	3.8533	3.8533	3.8533	3.8533		15.28	11.0648	11.0648	11.0648	11.0648
15.29	3.8542	3.8542	3.8542	3.8542		15.29	11.0693	11.0693	11.0693	11.0693
15.3	3.8551	3.8551	3.8551	3.8551		15.3	11.0738	11.0738	11.0738	11.0738
15.31	3.856	3.856	3.856	3.856		15.31	11.0783	11.0783	11.0783	11.0783
15.32	3.8569	3.8569	3.8569	3.8569		15.32	11.0828	11.0828	11.0828	11.0828
15.33	3.8578	3.8578	3.8578	3.8578		15.33	11.0873	11.0873	11.0873	11.0873
15.34	3.8587	3.8587	3.8587	3.8587		15.34	11.0918	11.0918	11.0918	11.0918
15.35	3.8596	3.8596	3.8596	3.8596		15.35	11.0963	11.0963	11.0963	11.0963
15.36	3.86049	3.86049	3.86049	3.86049		15.36	11.1008	11.1008	11.1008	11.1008
15.37	3.86139	3.86139	3.86139	3.86139		15.37	11.1053	11.1053	11.1053	11.1053
15.38	3.86229	3.86229	3.86229	3.86229		15.38	11.1098	11.1098	11.1098	11.1098
15.39	3.86318	3.86318	3.86318	3.86318		15.39	11.1143	11.1143	11.1143	11.1143
15.4	3.86408	3.86408	3.86408	3.86408		15.4	11.1188	11.1188	11.1188	11.1188
15.41	3.86497	3.86497	3.86497	3.86497		15.41	11.1233	11.1233	11.1233	11.1233
15.42	3.86587	3.86587	3.86587	3.86587		15.42	11.1278	11.1278	11.1278	11.1278
15.43	3.86676	3.86676	3.86676	3.86676		15.43	11.1323	11.1323	11.1323	11.1323
15.44	3.86765	3.86765	3.86765	3.86765		15.44	11.1368	11.1368	11.1368	11.1368
15.45	3.86854	3.86854	3.86854	3.86854		15.45	11.1413	11.1413	11.1413	11.1413
15.46	3.86944	3.86944	3.86944	3.86944		15.46	11.1458	11.1458	11.1458	11.1458
15.47	3.87033	3.87033	3.87033	3.87033		15.47	11.1503	11.1503	11.1503	11.1503
15.48	3.87122	3.87122	3.87122	3.87122		15.48	11.1548	11.1548	11.1548	11.1548
15.49	3.87211	3.87211	3.87211	3.87211		15.49	11.1593	11.1593	11.1593	11.1593
15.5	3.873	3.873	3.873	3.873		15.5	11.1638	11.1638	11.1638	11.1638
15.51	3.87389	3.87389	3.87389	3.87389		15.51	11.1683	11.1683	11.1683	11.1683
15.52	3.87477	3.87477	3.87477	3.87477		15.52	11.1728	11.1728	11.1728	11.1728
15.53	3.87566	3.87566	3.87566	3.87566		15.53	11.1773	11.1773	11.1773	11.1773
15.54	3.87655	3.87655	3.87655	3.87655		15.54	11.1818	11.1818	11.1818	11.1818
15.55	3.87743	3.87743	3.87743	3.87743		15.55	11.1863	11.1863	11.1863	11.1863
15.56	3.87832	3.87832	3.87832	3.87832		15.56	11.1908	11.1908	11.1908	11.1908
15.57	3.87921	3.87921	3.87921	3.87921		15.57	11.1953	11.1953	11.1953	11.1953
15.58	3.88009	3.88009	3.88009	3.88009		15.58	11.1998	11.1998	11.1998	11.1998
15.59	3.88097	3.88097	3.88097	3.88097		15.59	11.2043	11.2043	11.2043	11.2043
15.6	3.88186	3.88186	3.88186	3.88186		15.6	11.2088	11.2088	11.2088	11.2088
15.61	3.88274	3.88274	3.88274	3.88274		15.61	11.2133	11.2133	11.2133	11.2133
15.62	3.88362	3.88362	3.88362	3.88362		15.62	11.2178	11.2178	11.2178	11.2178
15.63	3.88451	3.88451	3.88451	3.88451		15.63	11.2223	11.2223	11.2223	11.2223
15.64	3.88539	3.88539	3.88539	3.88539		15.64	11.2268	11.2268	11.2268	11.2268
15.65	3.88627	3.88627	3.88627	3.88627		15.65	11.2313	11.2313	11.2313	11.2313
15.66	3.88715	3.88715	3.88715	3.88715		15.66	11.2358	11.2358	11.2358	11.2358
15.67	3.88803	3.88803	3.88803	3.88803		15.67	11.2403	11.2403	11.2403	11.2403
15.68	3.88891	3.88891	3.88891	3.88891		15.68	11.2448	11.2448	11.2448	11.2448
15.69	3.88979	3.88979	3.88979	3.88979		15.69	11.2493	11.2493	11.2493	11.2493
15.7	3.89066	3.89066	3.89066	3.89066		15.7	11.2538	11.2538	11.2538	11.2538
15.71	3.89154	3.89154	3.89154	3.89154		15.71	11.2583	11.2583	11.2583	11.2583
15.72	3.89242	3.89242	3.89242	3.89242		15.72	11.2628	11.2628	11.2628	11.2628
15.73	3.89329	3.89329	3.89329	3.89329		15.73	11.2673	11.2673	11.2673	11.2673
15.74	3.89417	3.89417	3.89417	3.89417		15.74	11.2718	11.2718	11.2718	11.2718
15.75	3.89504	3.89504	3.89504	3.89504		15.75	11.2763	11.2763	11.2763	11.2763
15.76	3.89592	3.89592	3.89592	3.89592		15.76	11.2808	11.2808	11.2808	11.2808
15.77	3.89679	3.89679	3.89679	3.89679		15.77	11.2853	11.2853	11.2853	11.2853
15.78	3.89767	3.89767	3.89767	3.89767		15.78	11.2898	11.2898	11.2898	11.2898
15.79	3.89854	3.89854	3.89854	3.89854		15.79	11.2943	11.2943	11.2943	11.2943
15.8	3.89941	3.89941	3.89941	3.89941		15.8	11.2988	11.2988	11.2988	11.2988
15.81	3.90028	3.90028	3.90028	3.90028		15.81	11.3033	11.3033	11.3033	11.3033
15.82	3.90115	3.90115	3.90115	3.90115		15.82	11.3078	11.3078	11.3078	11.3078
15.83	3.90203	3.90203	3.90203	3.90203		15.83	11.3123	11.3123	11.3123	11.3123
15.84	3.9029	3.9029	3.9029	3.9029		15.84	11.3168	11.3168	11.3168	11.3168
15.85	3.90377	3.90377	3.90377	3.90377		15.85	11.3213	11.3213	11.3213	11.3213
15.86	3.90463	3.90463	3.90463	3.90463		15.86	11.3258	11.3258	11.3258	11.3258
15.87	3.9055	3.9055	3.9055	3.9055		15.87	11.3303	11.3303	11.3303	11.3303
15.88	3.90637	3.90637	3.90637	3.90637		15.88	11.3348	11.3348	11.3348	11.3348
15.89	3.90724	3.90724	3.90724	3.90724		15.89	11.3393	11.3393	11.3393	11.3393
15.9	3.9081	3.9081	3.9081	3.9081		15.9	11.3438	11.3438	11.3438	11.3438
15.91	3.90897	3.90897	3.90897	3.90897		15.91	11.3483	11.3483	11.3483	11.3483
15.92	3.90984	3.90984	3.90984	3.90984		15.92	11.3528	11.3528	11.3528	11.3528
15.93	3.9107	3.9107	3.9107	3.9107		15.93	11.3573	11.3573	11.3573	11.3573
15.94	3.91157	3.91157	3.91157	3.91157		15.94	11.3618	11.3618	11.3618	11.3618
15.95	3.91243	3.91243	3.91243	3.91243		15.95	11.3663	11.3663	11.3663	11.3663
15.96	3.91329	3.91329	3.91329	3.91329		15.96	11.3708	11.3708	11.3708	11.3708
15.97	3.91416	3.91416	3.91416	3.91416		15.97	11.3753	11.3753	11.3753	11.3753
15.98	3.91502	3.91502	3.91502	3.91502		15.98	11.3798	11.3798	11.3798	11.3798
15.99	3.91588	3.91588	3.91588	3.91588		15.99	11.3843	11.3843	11.3843	11.3843
16	3.91674	3.91674	3.91674	3.91674		16	11.3888	11.3888	11.3888	11.3888
16.01	3.9176	3.9176	3.9176	3.9176		16.01	11.3933	11.3933	11.3933	11.3933
16.02	3.91846	3.91846	3.91846	3.91846		16.02	11.3978	11.3978	11.3978	11.3978
16.03	3.91932	3.91932	3.91932	3.91932		16.03	11.4023	11.4023	11.4023	11.4023
16.04	3.92018	3.92018	3.92018	3.92018		16.04	11.4068	11.4068	11.4068	11.4068
16.05	3.92104	3.92104	3.92104	3.92104		16.05	11.4113	11.4113	11.4113	11.4113
16.06	3.9219	3.9219	3.9219	3.9219		16.06	11.4158	11.4158	11.4158	11.4158
16.07	3.92276	3.92276	3.92276	3.92276		16.07	11.4203	11.4203	11.4203	11.4203
16.08	3.92361	3.92361	3.92361	3.92361		16.08	11.4248	11.4248	11.4248	11.4248
16.09	3.92447	3.92447	3.92447	3.92447		16.09	11.4293	11.4293	11.4293	11.4293
16.1	3.92533	3.92533	3.92533	3.92533		16.1	11.4338	11.4338	11.4338	11.4338
16.11	3.92618	3.92618	3.92618	3.92618		16.11	11.4383	11.4383	11.4383	11.4383
16.12	3.92704	3.92704	3.92704	3.92704		16.12	11.4428	11.4428	11.4428	11.4428
16.13	3.92789	3.92789	3.92789	3.92789		16.13	11.4473	11.4473	11.4473	11.4473
16.14	3.92874	3.92874	3.92874	3.92874		16.14	11.4518	11.4518	11.4518	11.4518
16.15	3.9296	3.9296	3.9296	3.9296		16.15	11.4563	11.4563	11.4563	11.4563
16.16	3.93045	3.93045	3.93045	3.93045		16.16	11.4608	11.4608	11.4608	11.4608
16.17	3.9313	3.9313	3.9313	3.9313		16.17	11.4653	11.4653	11.4653	11.4653
16.18	3.93215	3.93215	3.93215	3.93215		16.18	11.4698	11.4698	11.4698	11.4698
16.19	3.933	3.933	3.933	3.933		16.19	11.4743	11.4743	11.4743	11.4743
16.2	3.93386	3.93386	3.93386	3.93386		16.2	11.4788	11.4788	11.4788	11.4788
16.21	3.93471	3.93471	3.93471	3.93471		16.21	11.4833	11.4833	11.4833	11.4833
16.22	3.93555	3.93555	3.93555	3.93555		16.22	11.4878	11.4878	11.4878	11.4878
16.23	3.9364	3.9364	3.9364	3.9364		16.23	11.4923	11.4923	11.4923	11.4923
16.24	3.93725	3.93725	3.93725	3.93725		16.24	11.4968	11.4968	11.4968	11.4968
16.25	3.9381	3.9381	3.9381	3.9381		16.25	11.5013	11.5013	11.5013	11.5013
16.26	3.93895	3.93895	3.93895	3.93895		16.26	11.5058	11.5058	11.5058	11.5058
16.27	3.93979	3.93979	3.93979	3.93979		16.27	11.5103	11.5103	11.5103	11.5103
16.28	3.94064	3.94064	3.94064	3.94064		16.28	11.5148	11.5148	11.5148	11.5148
16.29	3.94149	3.94149	3.94149	3.94149		16.29	11.5193	11.5193	11.5193	11.5193
16.3	3.94233	3.94233	3.94233	3.94233		16.3	11.5238	11.5238	11.5238	11.5238
16.31	3.94318	3.94318	3.94318	3.94318		16.31	11.5283	11.5283	11.5283	11.5283
16.32	3.94402	3.94402	3.94402	3.94402		16.32	11.5328	11.5328	11.5328	11.5328
16.33	3.94486	3.94486	3.94486	3.94486		16.33	11.5373	11.5373	11.5373	11.5373
16.34	3.94571	3.94571	3.94571	3.94571		16.34	11.5418	11.5418	11.5418	11.5418
16.35	3.94655	3.94655	3.94655	3.94655		16.35	11.5463	11.5463	11.5463	11.5463
16.36	3.94739	3.94739	3.94739	3.94739		16.36	11.5508	11.5508	11.5508	11.5508
16.37	3.94823	3.94823	3.94823	3.94823		16.37	11.5553	11.5553	11.5553	11.5553
16.38	3.94907	3.94907	3.94907	3.94907		16.38	11.5598	11.5598	11.5598	11.5598
16.39	3.94991	3.94991	3.94991	3.94991		16.39	11.5643	11.5643	11.5643	11.5643
16.4	3.95075	3.95075	3.95075	3.95075		16.4	11.5688	11.5688	11.5688	11.5688
16.41	3.95159	3.95159	3.95159	3.95159		16.41	11.5733	11.5733	11.5733	11.5733
16.42	3.95243	3.95243	3.95243	3.95243		16.42	11.5778	11.5778	11.5778	11.5778
16.43	3.95327	3.95327	3.95327	3.95327		16.43	11.5823	11.5823	11.5823	11.5823
16.44	3.95411	3.95411	3.95411	3.95411		16.44	11.5868	11.5868	11.5868	11.5868
16.45	3.95495	3.95495	3.95495	3.95495		16.45	11.5913	11.5913	11.5913	11.5913
16.46	3.95578	3.95578	3.95578	3.95578		16.46	11.5958	11.5958	11.5958	11.5958
16.47	3.95662	3.95662	3.95662	3.95662		16.47	11.6003	11.6003	11.6003	11.6003
16.48	3.95745	3.95745	3.95745	3.95745		16.48	11.6048	11.6048	11.6048	11.6048
16.49	3.95829	3.95829	3.95829	3.95829		16.49	11.6093	11.6093	11.6093	11.6093
16.5	3.95912	3.95912	3.95912	3.95912		16.5	11.6138	11.6138	11.6138	11.6138
16.51	3.95996	3.95996	3.95996	3.95996		16.51	11.6183	11.6183	11.6183	11.6183
16.52	3.96079	3.96079	3.96079	3.96079		16.52	11.6228	11.6228	11.6228	11.6228
16.53	3.96163	3.96163	3.96163	3.96163		16.53	11.6273	11.6273	11.6273	11.6273
16.54	3.96246	3.96246	3.96246	3.96246		16.54	11.6318	11.6318	11.6318	11.6318
16.55	3.96329	3.96329	3.96329	3.96329		16.55	11.6363	11.6363	11.6363	11.6363
16.56	3.96412	3.96412	3.96412	3.96412		16.56	11.6408	11.6408	11.6408	11.6408
16.57	3.96495	3.96495	3.96495	3.96495		16.57	11.6453	11.6453	11.6453	11.6453
16.58	3.96578	3.96578	3.96578	3.96578		16.58	11.6498	11.6498	11.6498	11.6498
16.59	3.96661	3.96661	3.96661	3.96661		16.59	11.6543	11.6543	11.6543	11.6543
16.6	3.96744	3.96744	3.96744	3.96744		16.6	11.6588	11.6588	11.6588	11.6588
16.61	3.96827	3.96827	3.96827	3.96827		16.61	11.6633	11.6633	11.6633	11.6633
16.62	3.9691	3.9691	3.9691	3.9691		16.62	11.6678	11.6678	11.6678	11.6678
16.63	3.96993	3.96993	3.96993	3.96993		16.63	11.6723	11.6723	11.6723	11.6723
16.64	3.97076	3.97076	3.97076	3.97076		16.64	11.6768	11.6768	11.6768	11.6768
16.65	3.97158	3.97158	3.97158	3.97158		16.65	11.6813	11.6813	11.6813	11.6813
16.66	3.97241	3.97241	3.97241	3.97241		16.66	11.6858	11.6858	11.6858	11.6858
16.67	3.97324	3.97324	3.97324	3.97324		16.67	11.6903	11.6903	11.6903	11.6903
16.68	3.97406	3.97406	3.97406	3.97406		16.68	11.6948	11.6948	11.6948	11.6948
16.69	3.97489	3.97489	3.97489	3.97489		16.69	11.6993	11.6993	11.6993	11.6993
16.7	3.97571	3.97571	3.97571	3.97571		16.7	11.7038	11.7038	11.7038	11.7038
16.71	3.97654	3.97654	3.97654	3.97654		16.71	11.7083	11.7083	11.7083	11.7083
16.72	3.97736	3.97736	3.97736	3.97736		16.72	11.7128	11.7128	11.7128	11.7128
16.73	3.97818	3.97818	3.97818	3.97818		16.73	11.7173	11.7173	11.7173	11.7173
16.74	3.979	3.979	3.979	3.979		16.74	11.7218	11.7218	11.7218	11.7218
16.75	3.97983	3.97983	3.97983	3.97983		16.75	11.7263	11.7263	11.7263	11.7263
16.76	3.98065	3.98065	3.98065	3.98065		16.76	11.7308	11.7308	11.7308	11.7308
16.77	3.98147	3.98147	3.98147	3.98147		16.77	11.7353	11.7353	11.7353	11.7353
16.78	3.98229	3.98229	3.98229	3.98229		16.78	11.7398	11.7398	11.7398	11.7398
16.79	3.98311	3.98311	3.98311	3.98311		16.79	11.7443	11.7443	11.7443	11.7443
16.8	3.98393	3.98393	3.98393	3.98393		16.8	11.7488	11.7488	11.7488	11.7488
16.81	3.98475	3.98475	3.98475	3.98475		16.81	11.7533	11.7533	11.7533	11.7533
16.82	3.98557	3.98557	3.98557	3.98557		16.82	11.7578	11.7578	11.7578	11.7578
16.83	3.98638	3.98638	3.98638	3.98638		16.83	11.7623	11.7623	11.7623	11.7623
16.84	3.9872	3.9872	3.9872	3.9872		16.84	11.7668	11.7668	11.7668	11.7668
16.85	3.98802	3.98802	3.98802	3.98802		16.85	11.7713	11.7713	11.7713	11.7713
16.86	3.98884	3.98884	3.98884	3.98884		16.86	11.7758	11.7758	11.7758	11.7758
16.87	3.98965	3.98965	3.98965	3.98965		16.87	11.7803	11.7803	11.7803	11.7803
16.88	3.99047	3.99047	3.99047	3.99047		16.88	11.7848	11.7848	11.7848	11.7848
16.89	3.99128	3.99128	3.99128	3.99128		16.89	11.7893	11.7893	11.7893	11.7893
16.9	3.9921	3.9921	3.9921	3.9921		16.9	11.7938	11.7938	11.7938	11.7938
16.91	3.99291	3.99291	3.99291	3.99291		16.91	11.7983	11.7983	11.7983	11.7983
16.92	3.99372	3.99372	3.99372	3.99372		16.92	11.8028	11.8028	11.8028	11.8028
16.93	3.99454	3.99454	3.99454	3.99454		16.93	11.8073	11.8073	11.8073	11.8073
16.94	3.99535	3.99535	3.99535	3.99535		16.94	11.8118	11.8118	11.8118	11.8118
16.95	3.99616	3.99616	3.99616	3.99616		16.95	11.8163	11.8163	11.8163	11.8163
16.96	3.99697	3.99697	3.99697	3.99697		16.96	11.8208	11.8208	11.8208	11.8208
16.97	3.99778	3.99778	3.99778	3.99778		16.97	11.8253	11.8253	11.8253	11.8253
16.98	3.99859	3.99859	3.99859	3.99859		16.98	11.8298	11.8298	11.8298	11.8298
16.99	3.9994	3.9994	3.9994	3.9994		16.99	11.8343	11.8343	11.8343	11.8343
17	4.00021	4.00021	4.00021	4.00021		17	11.8388	11.8388	11.8388	11.8388
17.01	4.00102	4.00102	4.00102	4.00102		17.01	11.8433	11.8433	11.8433	11.8433
17.02	4.00183	4.00183	4.00183	4.00183		17.02	11.8478	11.8478	11.8478	11.8478
17.03	4.00264	4.00264	4.00264	4.00264		17.03	11.8523	11.8523	11.8523	11.8523
17.04	4.00345	4.00345	4.00345	4.00345		17.04	11.8568	11.8568	11.8568	11.8568
17.05	4.00425	4.00425	4.00425	4.00425		17.05	11.8613	11.8613	11.8613	11.8613
17.06	4.00506	4.00506	4.00506	4.00506		17.06	11.8658	11.8658	11.8658	11.8658
17.07	4.00587	4.00587	4.00587	4.00587		17.07	11.8703	11.8703	11.8703	11.8703
17.08	4.00667	4.00667	4.00667	4.00667		17.08	11.8748	11.8748	11.8748	11.8748
17.09	4.00748	4.00748	4.00748	4.00748		17.09	11.8793	11.8793	11.8793	11.8793
17.1	4.00828	4.00828	4.00828	4.00828		17.1	11.8838	11.8838	11.8838	11.8838
17.11	4.00909	4.00909	4.00909	4.00909		17.11	11.8883	11.8883	11.8883	11.8883
17.12	4.00989	4.00989	4.00989	4.00989		17.12	11.8928	11.8928	11.8928	11.8928
17.13	4.01069	4.01069	4.01069	4.01069		17.13	11.8973	11.8973	11.8973	11.8973
17.14	4.0115	4.0115	4.0115	4.0115		17.14	11.9018	11.9018	11.9018	11.9018
17.15	4.0123	4.0123	4.0123	4.0123		17.15	11.9063	11.9063	11.9063	11.9063
17.16	4.0131	4.0131	4.0131	4.0131		17.16	11.9108	11.9108	11.9108	11.9108
17.17	4.0139	4.0139	4.0139	4.0139		17.17	11.9153	11.9153	11.9153	11.9153
17.18	4.0147	4.0147	4.0147	4.0147		17.18	11.9198	11.9198	11.9198	11.9198
17.19	4.0155	4.0155	4.0155	4.0155		17.19	11.9243	11.9243	11.9243	11.9243
17.2	4.0163	4.0163	4.0163	4.0163		17.2	11.9288	11.9288	11.9288	11.9288
17.21	4.0171	4.0171	4.0171	4.0171		17.21	11.9333	11.9333	11.9333	11.9333
17.22	4.0179	4.0179	4.0179	4.0179		17.22	11.9378	11.9378	11.9378	11.9378
17.23	4.0187	4.0187	4.0187	4.0187		17.23	11.9423	11.9423	11.9423	11.9423
17.24	4.0195	4.0195	4.0195	4.0195		17.24	11.9468	11.9468	11.9468	11.9468
17.25	4.02029	4.02029	4.02029	4.02029		17.25	11.9513	11.9513	11.9513	11.9513
17.26	4.02109	4.02109	4.02109	4.02109		17.26	11.9558	11.9558	11.9558	11.9558
17.27	4.02189	4.02189	4.02189	4.02189		17.27	11.9603	11.9603	11.9603	11.9603
17.28	4.02268	4.02268	4.02268	4.02268		17.28	11.9648	11.9648	11.9648	11.9648
17.29	4.02348	4.02348	4.02348	4.02348		17.29	11.9693	11.9693	11.9693	11.9693
17.3	4.02427	4.02427	4.02427	4.02427		17.3	11.9738	11.9738	11.9738	11.9738
17.31	4.02507	4.02507	4.02507	4.02507		17.31	11.9783	11.9783	11.9783	11.9783
17.32	4.02586	4.02586	4.02586	4.02586		17.32	11.9828	11.9828	11.9828	11.9828
17.33	4.02666	4.02666	4.02666	4.02666		17.33	11.9873	11.9873	11.9873	11.9873
17.34	4.02745	4.02745	4.02745	4.02745		17.34	11.9918	11.9918	11.9918	11.9918
17.35	4.02824	4.02824	4.02824	4.02824		17.35	11.9963	11.9963	11.9963	11.9963
17.36	4.02903	4.02903	4.02903	4.02903		17.36	12.0008	12.0008	12.0008	12.0008
17.37	4.02983	4.02983	4.02983	4.02983		17.37	12.0053	12.0053	12.0053	12.0053
17.38	4.03062	4.03062	4.03062	4.03062		17.38	12.0098	12.0098	12.0098	12.0098
17.39	4.03141	4.03141	4.03141	4.03141		17.39	12.0143	12.0143	12.0143	12.0143
17.4	4.0322	4.0322	4.0322	4.0322		17.4	12.0188	12.0188	12.0188	12.0188
17.41	4.03299	4.03299	4.03299	4.03299		17.41	12.0233	12.0233	12.0233	12.0233
17.42	4.03378	4.03378	4.03378	4.03378		17.42	12.0278	12.0278	12.0278	12.0278
17.43	4.03457	4.03457	4.03457	4.03457		17.43	12.0323	12.0323	12.0323	12.0323
17.44	4.03536	4.03536	4.03536	4.03536		17.44	12.0368	12.0368	12.0368	12.0368
17.45	4.03614	4.03614	4.03614	4.03614		17.45	12.0413	12.0413	12.0413	12.0413
17.46	4.03693	4.03693	4.03693	4.03693		17.46	12.0458	12.0458	12.0458	12.0458
17.47	4.03772	4.03772	4.03772	4.03772		17.47	12.0503	12.0503	12.0503	12.0503
17.48	4.0385	4.0385	4.0385	4.0385		17.48	12.0548	12.0548	12.0548	12.0548
17.49	4.03929	4.03929	4.03929	4.03929		17.49	12.0593	12.0593	12.0593	12.0593
17.5	4.04008	4.04008	4.04008	4.04008		17.5	12.0638	12.0638	12.0638	12.0638
17.51	4.04086	4.04086	4.04086	4.04086		17.51	12.0683	12.0683	12.0683	12.0683
17.52	4.04165	4.04165	4.04165	4.04165		17.52	12.0728	12.0728	12.0728	12.0728
17.53	4.04243	4.04243	4.04243	4.04243		17.53	12.0773	12.0773	12.0773	12.0773
17.54	4.04321	4.04321	4.04321	4.04321		17.54	12.0818	12.0818	12.0818	12.0818
17.55	4.044	4.044	4.044	4.044		17.55	12.0863	12.0863	12.0863	12.0863
17.56	4.04478	4.04478	4.04478	4.04478		17.56	12.0908	12.0908	12.0908	12.0908
17.57	4.04556	4.04556	4.04556	4.04556		17.57	12.0953	12.0953	12.0953	12.0953
17.58	4.04634	4.04634	4.04634	4.04634		17.58	12.0998	12.0998	12.0998	12.0998
17.59	4.04713	4.04713	4.04713	4.04713		17.59	12.1043	12.1043	12.1043	12.1043
17.6	4.04791	4.04791	4.04791	4.04791		17.6	12.1088	12.1088	12.1088	12.1088
17.61	4.04869	4.04869	4.04869	4.04869		17.61	12.1133	12.1133	12.1133	12.1133
17.62	4.04947	4.04947	4.04947	4.04947		17.62	12.1178	12.1178	12.1178	12.1178
17.63	4.05025	4.05025	4.05025	4.05025		17.63	12.1223	12.1223	12.1223	12.1223
17.64	4.05103	4.05103	4.05103	4.05103		17.64	12.1268	12.1268	12.1268	12.1268
17.65	4.0518	4.0518	4.0518	4.0518		17.65	12.1313	12.1313	12.1313	12.1313
17.66	4.05258	4.05258	4.05258	4.05258		17.66	12.1358	12.1358	12.1358	12.1358
17.67	4.05336	4.05336	4.05336	4.05336		17.67	12.1403	12.1403	12.1403	12.1403
17.68	4.05414	4.05414	4.05414	4.05414		17.68	12.1448	12.1448	12.1448	12.1448
17.69	4.05491	4.05491	4.05491	4.05491		17.69	12.1493	12.1493	12.1493	12.1493
17.7	4.05569	4.05569	4.05569	4.05569		17.7	12.1538	12.1538	12.1538	12.1538
17.71	4.05647	4.05647	4.05647	4.05647		17.71	12.1583	12.1583	12.1583	12.1583
17.72	4.05724	4.05724	4.05724	4.05724		17.72	12.1628	12.1628	12.1628	12.1628
17.73	4.05802	4.05802	4.05802	4.05802		17.73	12.1673	12.1673	12.1673	12.1673
17.74	4.05879	4.05879	4.05879	4.05879		17.74	12.1718	12.1718	12.1718	12.1718
17.75	4.05957	4.05957	4.05957	4.05957		17.75	12.1763	12.1763	12.1763	12.1763
17.76	4.06034	4.06034	4.06034	4.06034		17.76	12.1808	12.1808	12.1808	12.1808
17.77	4.06111	4.06111	4.06111	4.06111		17.77	12.1853	12.1853	12.1853	12.1853
17.78	4.06189	4.06189	4.06189	4.06189		17.78	12.1898	12.1898	12.1898	12.1898
17.79	4.06266	4.06266	4.06266	4.06266		17.79	12.1943	12.1943	12.1943	12.1943
17.8	4.06343	4.06343	4.06343	4.06343		17.8	12.1988	12.1988	12.1988	12.1988
17.81	4.0642	4.0642	4.0642	4.0642		17.81	12.2033	12.2033	12.2033	12.2033
17.82	4.06497	4.06497	4.06497	4.06497		17.82	12.2078	12.2078	12.2078	12.2078
17.83	4.06574	4.06574	4.06574	4.06574		17.83	12.2123	12.2123	12.2123	12.2123
17.84	4.06651	4.06651	4.06651	4.06651		17.84	12.2168	12.2168	12.2168	12.2168
17.85	4.06728	4.06728	4.06728	4.06728		17.85	12.2213	12.2213	12.2213	12.2213
17.86	4.06805	4.06805	4.06805	4.06805		17.86	12.2258	12.2258	12.2258	12.2258
17.87	4.06882	4.06882	4.06882	4.06882		17.87	12.2303	12.2303	12.2303	12.2303
17.88	4.06959	4.06959	4.06959	4.06959		17.88	12.2348	12.2348	12.2348	12.2348
17.89	4.07036	4.07036	4.07036	4.07036		17.89	12.2393	12.2393	12.2393	12.2393
17.9	4.07112	4.07112	4.07112	4.07112		17.9	12.2438	12.2438	12.2438	12.2438
17.91	4.07189	4.07189	4.07189	4.07189		17.91	12.2483	12.2483	12.2483	12.2483
17.92	4.07266	4.07266	4.07266	4.07266		17.92	12.2528	12.2528	12.2528	12.2528
17.93	4.07342	4.07342	4.07342	4.07342		17.93	12.2573	12.2573	12.2573	12.2573
17.94	4.07419	4.07419	4.07419	4.07419		17.94	12.2618	12.2618	12.2618	12.2618
17.95	4.07495	4.07495	4.07495	4.07495		17.95	12.2663	12.2663	12.2663	12.2663
17.96	4.07572	4.07572	4.07572	4.07572		17.96	12.2708	12.2708	12.2708	12.2708
17.97	4.07648	4.07648	4.07648	4.07648		17.97	12.2753	12.2753	12.2753	12.2753
17.98	4.07725	4.07725	4.07725	4.07725		17.98	12.2798	12.2798	12.2798	12.2798
17.99	4.07801	4.07801	4.07801	4.07801		17.99	12.2843	12.2843	12.2843	12.2843
18	4.07877	4.07877	4.07877	4.07877		18	12.2888	12.2888	12.2888	12.2888
18.01	4.07953	4.07953	4.07953	4.07953		18.01	12.2933	12.2933	12.2933	12.2933
18.02	4.0803	4.0803	4.0803	4.0803		18.02	12.2978	12.2978	12.2978	12.2978
18.03	4.08106	4.08106	4.08106	4.08106		18.03	12.3023	12.3023	12.3023	12.3023
18.04	4.08182	4.08182	4.08182	4.08182		18.04	12.3068	12.3068	12.3068	12.3068
18.05	4.08258	4.08258	4.08258	4.08258		18.05	12.3113	12.3113	12.3113	12.3113
18.06	4.08334	4.08334	4.08334	4.08334		18.06	12.3158	12.3158	12.3158	12.3158
18.07	4.0841	4.0841	4.0841	4.0841		18.07	12.3203	12.3203	12.3203	12.3203
18.08	4.08486	4.08486	4.08486	4.08486		18.08	12.3248	12.3248	12.3248	12.3248
18.09	4.08562	4.08562	4.08562	4.08562		18.09	12.3293	12.3293	12.3293	12.3293
18.1	4.08638	4.08638	4.08638	4.08638		18.1	12.3338	12.3338	12.3338	12.3338
18.11	4.08713	4.08713	4.08713	4.08713		18.11	12.3383	12.3383	12.3383	12.3383
18.12	4.08789	4.08789	4.08789	4.08789		18.12	12.3428	12.3428	12.3428	12.3428
18.13	4.08865	4.08865	4.08865	4.08865		18.13	12.3473	12.3473	12.3473	12.3473
18.14	4.08941	4.08941	4.08941	4.08941		18.14	12.3518	12.3518	12.3518	12.3518
18.15	4.09016	4.09016	4.09016	4.09016		18.15	12.3563	12.3563	12.3563	12.3563
18.16	4.09092	4.09092	4.09092	4.09092		18.16	12.3608	12.3608	12.3608	12.3608
18.17	4.09167	4.09167	4.09167	4.09167		18.17	12.3653	12.3653	12.3653	12.3653
18.18	4.09243	4.09243	4.09243	4.09243		18.18	12.3698	12.3698	12.3698	12.3698
18.19	4.09318	4.09318	4.09318	4.09318		18.19	12.3743	12.3743	12.3743	12.3743
18.2	4.09394	4.09394	4.09394	4.09394		18.2	12.3788	12.3788	12.3788	12.3788
18.21	4.09469	4.09469	4.09469	4.09469		18.21	12.3833	12.3833	12.3833	12.3833
18.22	4.09544	4.09544	4.09544	4.09544		18.22	12.3878	12.3878	12.3878	12.3878
18.23	4.0962	4.0962	4.0962	4.0962		18.23	12.3923	12.3923	12.3923	12.3923
18.24	4.09695	4.09695	4.09695	4.09695		18.24	12.3968	12.3968	12.3968	12.3968
18.25	4.0977	4.0977	4.0977	4.0977		18.25	12.4013	12.4013	12.4013	12.4013
18.26	4.09845	4.09845	4.09845	4.09845		18.26	12.4058	12.4058	12.4058	12.4058
18.27	4.0992	4.0992	4.0992	4.0992		18.27	12.4103	12.4103	12.4103	12.4103
18.28	4.09995	4.09995	4.09995	4.09995		18.28	12.4148	12.4148	12.4148	12.4148
18.29	4.1007	4.1007	4.1007	4.1007		18.29	12.4193	12.4193	12.4193	12.4193
18.3	4.10145	4.10145	4.10145	4.10145		18.3	12.4238	12.4238	12.4238	12.4238
18.31	4.1022	4.1022	4.1022	4.1022		18.31	12.4283	12.4283	12.4283	12.4283
18.32	4.10295	4.10295	4.10295	4.10295		18.32	12.4328	12.4328	12.4328	12.4328
18.33	4.1037	4.1037	4.1037	4.1037		18.33	12.4373	12.4373	12.4373	12.4373
18.34	4.10445	4.10445	4.10445	4.10445		18.34	12.4418	12.4418	12.4418	12.4418
18.35	4.1052	4.1052	4.1052	4.1052		18.35	12.4463	12.4463	12.4463	12.4463
18.36	4.10594	4.10594	4.10594	4.10594		18.36	12.4508	12.4508	12.4508	12.4508
18.37	4.10669	4.10669	4.10669	4.10669		18.37	12.4553	12.4553	12.4553	12.4553
18.38	4.10744	4.10744	4.10744	4.10744		18.38	12.4598	12.4598	12.4598	12.4598
18.39	4.10818	4.10818	4.10818	4.10818		18.39	12.4643	12.4643	12.4643	12.4643
18.4	4.10893	4.10893	4.10893	4.10893		18.4	12.4688	12.4688	12.4688	12.4688
18.41	4.10967	4.10967	4.10967	4.10967		18.41	12.4733	12.4733	12.4733	12.4733
18.42	4.11042	4.11042	4.11042	4.11042		18.42	12.4778	12.4778	12.4778	12.4778
18.43	4.11116	4.11116	4.11116	4.11116		18.43	12.4823	12.4823	12.4823	12.4823
18.44	4.11191	4.11191	4.11191	4.11191		18.44	12.4868	12.4868	12.4868	12.4868
18.45	4.11265	4.11265	4.11265	4.11265		18.45	12.4913	12.4913	12.4913	12.4913
18.46	4.11339	4.11339	4.11339	4.11339		18.46	12.4958	12.4958	12.4958	12.4958
18.47	4.11413	4.11413	4.11413	4.11413		18.47	12.5003	12.5003	12.5003	12.5003
18.48	4.11488	4.11488	4.11488	4.11488		18.48	12.5048	12.5048	12.5048	12.5048
18.49	4.11562	4.11562	4.11562	4.11562		18.49	12.5093	12.5093	12.5093	12.5093
18.5	4.11636	4.11636	4.11636	4.11636		18.5	12.5138	12.5138	12.5138	12.5138
18.51	4.1171	4.1171	4.1171	4.1171		18.51	12.5183	12.5183	12.5183	12.5183
18.52	4.11784	4.11784	4.11784	4.11784		18.52	12.5228	12.5228	12.5228	12.5228
18.53	4.11858	4.11858	4.11858	4.11858		18.53	12.5273	12.5273	12.5273	12.5273
18.54	4.11932	4.11932	4.11932	4.11932		18.54	12.5318	12.5318	12.5318	12.5318
18.55	4.12006	4.12006	4.12006	4.12006		18.55	12.5363	12.5363	12.5363	12.5363
18.56	4.1208	4.1208	4.1208	4.1208		18.56	12.5408	12.5408	12.5408	12.5408
18.57	4.12154	4.12154	4.12154	4.12154		18.57	12.5453	12.5453	12.5453	12.5453
18.58	4.12227	4.12227	4.12227	4.12227		18.58	12.5498	12.5498	12.5498	12.5498
18.59	4.12301	4.12301	4.12301	4.12301		18.59	12.5543	12.5543	12.5543	12.5543
18.6	4.12375	4.12375	4.12375	4.12375		18.6	12.5588	12.5588	12.5588	12.5588
18.61	4.12448	4.12448	4.12448	4.12448		18.61	12.5633	12.5633	12.5633	12.5633
18.62	4.12522	4.12522	4.12522	4.12522		18.62	12.5678	12.5678	12.5678	12.5678
18.63	4.12596	4.12596	4.12596	4.12596		18.63	12.5723	12.5723	12.5723	12.5723
18.64	4.12669	4.12669	4.12669	4.12669		18.64	12.5768	12.5768	12.5768	12.5768
18.65	4.12743	4.12743	4.12743	4.12743		18.65	12.5813	12.5813	12.5813	12.5813
18.66	4.12816	4.12816	4.12816	4.12816		18.66	12.5858	12.5858	12.5858	12.5858
18.67	4.1289	4.1289	4.1289	4.1289		18.67	12.5903	12.5903	12.5903	12.5903
18.68	4.12963	4.12963	4.12963	4.12963		18.68	12.5948	12.5948	12.5948	12.5948
18.69	4.13036	4.13036	4.13036	4.13036		18.69	12.5993	12.5993	12.5993	12.5993
18.7	4.13109	4.13109	4.13109	4.13109		18.7	12.6038	12.6038	12.6038	12.6038
18.71	4.13183	4.13183	4.13183	4.13183		18.71	12.6083	12.6083	12.6083	12.6083
18.72	4.13256	4.13256	4.13256	4.13256		18.72	12.6128	12.6128	12.6128	12.6128
18.73	4.13329	4.13329	4.13329	4.13329		18.73	12.6173	12.6173	12.6173	12.6173
18.74	4.13402	4.13402	4.13402	4.13402		18.74	12.6218	12.6218	12.6218	12.6218
18.75	4.13475	4.13475	4.13475	4.13475		18.75	12.6263	12.6263	12.6263	12.6263
18.76	4.13548	4.13548	4.13548	4.13548		18.76	12.6308	12.6308	12.6308	12.6308
18.77	4.13621	4.13621	4.13621	4.13621		18.77	12.6353	12.6353	12.6353	12.6353
18.78	4.13694	4.13694	4.13694	4.13694		18.78	12.6398	12.6398	12.6398	12.6398
18.79	4.13767	4.13767	4.13767	4.13767		18.79	12.6443	12.6443	12.6443	12.6443
18.8	4.1384	4.1384	4.1384	4.1384		18.8	12.6488	12.6488	12.6488	12.6488
18.81	4.13913	4.13913	4.13913	4.13913		18.81	12.6533	12.6533	12.6533	12.6533
18.82	4.13986	4.13986	4.13986	4.13986		18.82	12.6578	12.6578	12.6578	12.6578
18.83	4.14058	4.14058	4.14058	4.14058		18.83	12.6623	12.6623	12.6623	12.6623
18.84	4.14131	4.14131	4.14131	4.14131		18.84	12.6668	12.6668	12.6668	12.6668
18.85	4.14204	4.14204	4.14204	4.14204		18.85	12.6713	12.6713	12.6713	12.6713
18.86	4.14276	4.14276	4.14276	4.14276		18.86	12.6758	12.6758	12.6758	12.6758
18.87	4.14349	4.14349	4.14349	4.14349		18.87	12.6803	12.6803	12.6803	12.6803
18.88	4.14422	4.14422	4.14422	4.14422		18.88	12.6848	12.6848	12.6848	12.6848
18.89	4.14494	4.14494	4.14494	4.14494		18.89	12.6893	12.6893	12.6893	12.6893
18.9	4.14567	4.14567	4.14567	4.14567		18.9	12.6938	12.6938	12.6938	12.6938
18.91	4.14639	4.14639	4.14639	4.14639		18.91	12.6983	12.6983	12.6983	12.6983
18.92	4.14711	4.14711	4.14711	4.14711		18.92	12.7028	12.7028	12.7028	12.7028
18.93	4.14784	4.14784	4.14784	4.14784		18.93	12.7073	12.7073	12.7073	12.7073
18.94	4.14856	4.14856	4.14856	4.14856		18.94	12.7118	12.7118	12.7118	12.7118
18.95	4.14928	4.14928	4.14928	4.14928		18.95	12.7163	12.7163	12.7163	12.7163
18.96	4.15	4.15	4.15	4.15		18.96	12.7208	12.7208	12.7208	12.7208
18.97	4.15073	4.15073	4.15073	4.15073		18.97	12.7253	12.7253	12.7253	12.7253
18.98	4.15145	4.15145	4.15145	4.15145		18.98	12.7298	12.7298	12.7298	12.7298
18.99	4.15217	4.15217	4.15217	4.15217		18.99	12.7343	12.7343	12.7343	12.7343
19	4.15289	4.15289	4.15289	4.15289		19	12.7388	12.7388	12.7388	12.7388
19.01	4.15361	4.15361	4.15361	4.15361		19.01	12.7433	12.7433	12.7433	12.7433
19.02	4.15433	4.15433	4.15433	4.15433		19.02	12.7478	12.7478	12.7478	12.7478
19.03	4.15505	4.15505	4.15505	4.15505		19.03	12.7523	12.7523	12.7523	12.7523
19.04	4.15577	4.15577	4.15577	4.15577		19.04	12.7568	12.7568	12.7568	12.7568
19.05	4.15649	4.15649	4.15649	4.15649		19.05	12.7613	12.7613	12.7613	12.7613
19.06	4.1572	4.1572	4.1572	4.1572		19.06	12.7658	12.7658	12.7658	12.7658
19.07	4.15792	4.15792	4.15792	4.15792		19.07	12.7703	12.7703	12.7703	12.7703
19.08	4.15864	4.15864	4.15864	4.15864		19.08	12.7748	12.7748	12.7748	12.7748
19.09	4.15936	4.15936	4.15936	4.15936		19.09	12.7793	12.7793	12.7793	12.7793
19.1	4.16007	4.16007	4.16007	4.16007		19.1	12.7838	12.7838	12.7838	12.7838
19.11	4.16079	4.16079	4.16079	4.16079		19.11	12.7883	12.7883	12.7883	12.7883
19.12	4.16151	4.16151	4.16151	4.16151		19.12	12.7928	12.7928	12.7928	12.7928
19.13	4.16222	4.16222	4.16222	4.16222		19.13	12.7973	12.7973	12.7973	12.7973
19.14	4.16294	4.16294	4.16294	4.16294		19.14	12.8018	12.8018	12.8018	12.8018
19.15	4.16365	4.16365	4.16365	4.16365		19.15	12.8063	12.8063	12.8063	12.8063
19.16	4.16436	4.16436	4.16436	4.16436		19.16	12.8108	12.8108	12.8108	12.8108
19.17	4.16508	4.16508	4.16508	4.16508		19.17	12.8153	12.8153	12.8153	12.8153
19.18	4.16579	4.16579	4.16579	4.16579		19.18	12.8198	12.8198	12.8198	12.8198
19.19	4.1665	4.1665	4.1665	4.1665		19.19	12.8243	12.8243	12.8243	12.8243
19.2	4.16722	4.16722	4.16722	4.16722		19.2	12.8288	12.8288	12.8288	12.8288
19.21	4.16793	4.16793	4.16793	4.16793		19.21	12.8333	12.8333	12.8333	12.8333
19.22	4.16864	4.16864	4.16864	4.16864		19.22	12.8378	12.8378	12.8378	12.8378
19.23	4.16935	4.16935	4.16935	4.16935		19.23	12.8423	12.8423	12.8423	12.8423
19.24	4.17006	4.17006	4.17006	4.17006		19.24	12.8468	12.8468	12.8468	12.8468
19.25	4.17077	4.17077	4.17077	4.17077		19.25	12.8513	12.8513	12.8513	12.8513
19.26	4.17148	4.17148	4.17148	4.17148		19.26	12.8558	12.8558	12.8558	12.8558
19.27	4.17219	4.17219	4.17219	4.17219		19.27	12.8603	12.8603	12.8603	12.8603
19.28	4.1729	4.1729	4.1729	4.1729		19.28	12.8648	12.8648	12.8648	12.8648
19.29	4.17361	4.17361	4.17361	4.17361		19.29	12.8693	12.8693	12.8693	12.8693
19.3	4.17432	4.17432	4.17432	4.17432		19.3	12.8738	12.8738	12.8738	12.8738
19.31	4.17503	4.17503	4.17503	4.17503		19.31	12.8783	12.8783	12.8783	12.8783
19.32	4.17574	4.17574	4.17574	4.17574		19.32	12.8828	12.8828	12.8828	12.8828
19.33	4.17645	4.17645	4.17645	4.17645		19.33	12.8873	12.8873	12.8873	12.8873
19.34	4.17715	4.17715	4.17715	4.17715		19.34	12.8918	12.8918	12.8918	12.8918
19.35	4.17786	4.17786	4.17786	4.17786		19.35	12.8963	12.8963	12.8963	12.8963
19.36	4.17857	4.17857	4.17857	4.17857		19.36	12.9008	12.9008	12.9008	12.9008
19.37	4.17927	4.17927	4.17927	4.17927		19.37	12.9053	12.9053	12.9053	12.9053
19.38	4.17998	4.17998	4.17998	4.17998		19.38	12.9098	12.9098	12.9098	12.9098
19.39	4.18068	4.18068	4.18068	4.18068		19.39	12.9143	12.9143	12.9143	12.9143
19.4	4.18139	4.18139	4.18139	4.18139		19.4	12.9188	12.9188	12.9188	12.9188
19.41	4.18209	4.18209	4.18209	4.18209		19.41	12.9233	12.9233	12.9233	12.9233
19.42	4.1828	4.1828	4.1828	4.1828		19.42	12.9278	12.9278	12.9278	12.9278
19.43	4.1835	4.1835	4.1835	4.1835		19.43	12.9323	12.9323	12.9323	12.9323
19.44	4.1842	4.1842	4.1842	4.1842		19.44	12.9368	12.9368	12.9368	12.9368
19.45	4.18491	4.18491	4.18491	4.18491		19.45	12.9413	12.9413	12.9413	12.9413
19.46	4.18561	4.18561	4.18561	4.18561		19.46	12.9458	12.9458	12.9458	12.9458
19.47	4.18631	4.18631	4.18631	4.18631		19.47	12.9503	12.9503	12.9503	12.9503
19.48	4.18701	4.18701	4.18701	4.18701		19.48	12.9548	12.9548	12.9548	12.9548
19.49	4.18771	4.18771	4.18771	4.18771		19.49	12.9593	12.9593	12.9593	12.9593
19.5	4.18841	4.18841	4.18841	4.18841		19.5	12.9638	12.9638	12.9638	12.9638
19.51	4.18911	4.18911	4.18911	4.18911		19.51	12.9683	12.9683	12.9683	12.9683
19.52	4.18981	4.18981	4.18981	4.18981		19.52	12.9728	12.9728	12.9728	12.9728
19.53	4.19051	4.19051	4.19051	4.19051		19.53	12.9773	12.9773	12.9773	12.9773
19.54	4.19121	4.19121	4.19121	4.19121		19.54	12.9818	12.9818	12.9818	12.9818
19.55	4.19191	4.19191	4.19191	4.19191		19.55	12.9863	12.9863	12.9863	12.9863
19.56	4.19261	4.19261	4.19261	4.19261		19.56	12.9908	12.9908	12.9908	12.9908
19.57	4.19331	4.19331	4.19331	4.19331		19.57	12.9953	12.9953	12.9953	12.9953
19.58	4.19401	4.19401	4.19401	4.19401		19.58	12.9998	12.9998	12.9998	12.9998
19.59	4.1947	4.1947	4.1947	4.1947		19.59	13.0043	13.0043	13.0043	13.0043
19.6	4.1954	4.1954	4.1954	4.1954		19.6	13.0088	13.0088	13.0088	13.0088
19.61	4.1961	4.1961	4.1961	4.1961		19.61	13.0133	13.0133	13.0133	13.0133
19.62	4.1968	4.1968	4.1968	4.1968		19.62	13.0178	13.0178	13.0178	13.0178
19.63	4.19749	4.19749	4.19749	4.19749		19.63	13.0223	13.0223	13.0223	13.0223
19.64	4.19819	4.19819	4.19819	4.19819		19.64	13.0268	13.0268	13.0268	13.0268
19.65	4.19888	4.19888	4.19888	4.19888		19.65	13.0313	13.0313	13.0313	13.0313
19.66	4.19958	4.19958	4.19958	4.19958		19.66	13.0358	13.0358	13.0358	13.0358
19.67	4.20027	4.20027	4.20027	4.20027		19.67	13.0403	13.0403	13.0403	13.0403
19.68	4.20097	4.20097	4.20097	4.20097		19.68	13.0448	13.0448	13.0448	13.0448
19.69	4.20166	4.20166	4.20166	4.20166		19.69	13.0493	13.0493	13.0493	13.0493
19.7	4.20235	4.20235	4.20235	4.20235		19.7	13.0538	13.0538	13.0538	13.0538
19.71	4.20305	4.20305	4.20305	4.20305		19.71	13.0583	13.0583	13.0583	13.0583
19.72	4.20374	4.20374	4.20374	4.20374		19.72	13.0628	13.0628	13.0628	13.0628
19.73	4.20443	4.20443	4.20443	4.20443		19.73	13.0673	13.0673	13.0673	13.0673
19.74	4.20512	4.20512	4.20512	4.20512		19.74	13.0718	13.0718	13.0718	13.0718
19.75	4.20581	4.20581	4.20581	4.20581		19.75	13.0763	13.0763	13.0763	13.0763
19.76	4.2065	4.2065	4.2065	4.2065		19.76	13.0808	13.0808	13.0808	13.0808
19.77	4.20719	4.20719	4.20719	4.20719		19.77	13.0853	13.0853	13.0853	13.0853
19.78	4.20789	4.20789	4.20789	4.20789		19.78	13.0898	13.0898	13.0898	13.0898
19.79	4.20858	4.20858	4.20858	4.20858		19.79	13.0943	13.0943	13.0943	13.0943
19.8	4.20926	4.20926	4.20926	4.20926		19.8	13.0988	13.0988	13.0988	13.0988
19.81	4.20995	4.20995	4.20995	4.20995		19.81	13.1033	13.1033	13.1033	13.1033
19.82	4.21064	4.21064	4.21064	4.21064		19.82	13.1078	13.1078	13.1078	13.1078
19.83	4.21133	4.21133	4.21133	4.21133		19.83	13.1123	13.1123	13.1123	13.1123
19.84	4.21202	4.21202	4.21202	4.21202		19.84	13.1168	13.1168	13.1168	13.1168
19.85	4.21271	4.21271	4.21271	4.21271		19.85	13.1213	13.1213	13.1213	13.1213
19.86	4.21339	4.21339	4.21339	4.21339		19.86	13.1258	13.1258	13.1258	13.1258
19.87	4.21408	4.21408	4.21408	4.21408		19.87	13.1303	13.1303	13.1303	13.1303
19.88	4.21477	4.21477	4.21477	4.21477		19.88	13.1348	13.1348	13.1348	13.1348
19.89	4.21545	4.21545	4.21545	4.21545		19.89	13.1393	13.1393	13.1393	13.1393
19.9	4.21614	4.21614	4.21614	4.21614		19.9	13.1438	13.1438	13.1438	13.1438
19.91	4.21683	4.21683	4.21683	4.21683		19.91	13.1483	13.1483	13.1483	13.1483
19.92	4.21751	4.21751	4.21751	4.21751		19.92	13.1528	13.1528	13.1528	13.1528
19.93	4.2182	4.2182	4.2182	4.2182		19.93	13.1573	13.1573	13.1573	13.1573
19.94	4.21888	4.21888	4.21888	4.21888		19.94	13.1618	13.1618	13.1618	13.1618
19.95	4.21956	4.21956	4.21956	4.21956		19.95	13.1663	13.1663	13.1663	13.1663
19.96	4.22025	4.22025	4.22025	4.22025		19.96	13.1708	13.1708	13.1708	13.1708
19.97	4.22093	4.22093	4.22093	4.22093		19.97	13.1753	13.1753	13.1753	13.1753
[truncated: 34,003 more rows]

## Sheet: 3e
λpore (a.u.)	Volume reduction at the initial escapes (mm3)	Fluctuation amplitude of Vbubble (mm3)
1	42.6596	42.6598
1.2	40.4093	30.0484
1.4	46.4231	22.8733
1.6	52.3512	18.4064
1.8	58.2055	15.439
2	63.9949	13.3676
2.2	69.7267	11.8666
2.4	75.4065	10.746
2.6	81.0391	9.89084

## Sheet: 5a
Time (hr)	Current density (mA/cm2)
0	-20.952
0.00141	-17.871
0.0028	-15.917
0.0042	-15.075
0.00556	-14.768
0.00698	-14.496
0.00835	-13.69
0.00973	-12.876
0.01113	-12.683
0.01251	-11.718
0.0139	-11.874
0.01531	-11.139
0.0167	-11.121
0.01809	-10.324
0.01945	-9.7729
0.02084	-9.4115
0.02222	-9.5462
0.02362	-8.8785
0.02501	-8.9277
0.02643	-8.3306
0.02779	-7.7161
0.02918	-7.855
0.03057	-8.0416
0.03198	-7.6619
0.03334	-7.5139
0.03474	-7.588
0.03614	-7.2598
0.03753	-7.9393
0.03891	-7.8682
0.0403	-7.6076
0.04168	-7.4213
0.04307	-7.1773
0.04446	-6.9398
0.04586	-7.0639
0.04724	-6.7054
0.04864	-6.6346
0.05001	-6.5494
0.05142	-6.3912
0.05278	-6.0112
0.05419	-5.8071
0.05556	-5.8117
0.05696	-5.7087
0.05835	-5.4926
0.05975	-5.4139
0.06112	-5.3995
0.0625	-5.6465
0.0639	-5.3516
0.06531	-5.1702
0.06668	-5.0415
0.06806	-4.9992
0.06944	-4.9572
0.07085	-5.3041
0.07224	-5.0151
0.07363	-4.8723
0.07502	-4.8398
0.07643	-4.8086
0.07778	-4.728
0.07917	-4.6618
0.08057	-5.1555
0.08195	-4.7706
0.08334	-4.5171
0.08474	-4.4736
0.08612	-4.4696
0.08751	-4.4209
0.0889	-4.3908
0.09029	-4.3611
0.09167	-4.3314
0.09308	-4.3314
0.09446	-4.3231
0.09585	-4.3188
0.09723	-4.3026
0.09864	-4.7617
0.10001	-4.7586
0.10141	-4.4117
0.10281	-4.3724
0.10418	-4.1539
0.10558	-4.3449
0.10695	-4.1993
0.10835	-4.2186
0.10973	-4.1463
0.11113	-4.1049
0.11252	-4.2244
0.11391	-4.1297
0.11528	-4.0583
0.11668	-4.0016
0.11807	-3.9277
0.11945	-3.9519
0.12084	-3.9406
0.12225	-4.1794
0.12361	-3.8658
0.12502	-3.8667
0.1264	-3.83
0.1278	-3.8171
0.12919	-3.8137
0.13059	-3.776
0.13195	-4.0773
0.13336	-3.9081
0.13476	-3.8536
0.13612	-3.7766
0.13751	-3.7488
0.1389	-3.7656
0.14029	-3.8012
0.14169	-3.7221
0.14306	-3.7025
0.14447	-3.8134
0.14584	-3.6596
0.14723	-3.6626
0.14864	-3.6878
0.15002	-3.681
0.15141	-3.6853
0.15279	-3.6826
0.15418	-4.2811
0.15559	-4.5309
0.15698	-4.579
0.15836	-4.5674
0.15974	-4.5465
0.16113	-4.5597
0.16251	-4.9505
0.16391	-4.8686
0.1653	-4.743
0.1667	-4.4944
0.16807	-4.3832
0.16946	-4.2937
0.17084	-4.2701
0.17225	-4.1867
0.17361	-4.918
0.17501	-4.7647
0.17639	-4.7565
0.17782	-4.671
0.17917	-4.6188
0.18057	-4.5762
0.18195	-5.1144
0.18335	-5.0586
0.18474	-4.7047
0.18611	-4.4705
0.18752	-4.5428
0.18889	-4.4411
0.19029	-4.4454
0.19169	-4.8303
0.19306	-4.7782
0.19445	-4.6878
0.19586	-5.169
0.19723	-5.1025
0.19861	-5.0065
0.20002	-4.9217
0.2014	-4.9615
0.20278	-4.8836
0.20419	-4.6835
0.20557	-4.568
0.20697	-4.6795
0.20835	-4.5321
0.20972	-4.5545
0.21113	-4.8033
0.21251	-4.5766
0.21389	-4.4313
0.21531	-4.9143
0.21668	-5.1371
0.21806	-5.3124
0.21947	-4.9244
0.22085	-4.8101
0.22223	-5.0994
0.22361	-4.8524
0.22502	-4.6452
0.22641	-4.5628
0.22778	-4.4668
0.22917	-4.5569
0.23056	-4.6752
0.23196	-4.5395
0.23337	-4.5214
0.23474	-4.5162
0.23612	-4.4987
0.23752	-4.4929
0.23892	-4.4678
0.2403	-4.8919
0.24167	-4.9082
0.24308	-4.9082
0.24446	-4.8781
0.24585	-5.2922
0.24724	-5.2857
0.24863	-5.0997
0.25003	-4.7948
0.2514	-4.7663
0.2528	-4.7819
0.25417	-4.8116
0.25556	-5.1132
0.25695	-4.7172
0.25834	-4.7482
0.25973	-4.5456
0.26111	-4.9063
0.26251	-5.6281
0.26391	-5.5821
0.26529	-5.6039
0.26668	-5.4099
0.26808	-5.096
0.26945	-4.9088
0.27084	-5.3872
0.27223	-5.2058
0.27362	-4.8162
0.27501	-4.6357
0.27641	-5.211
0.27779	-4.6725
0.27919	-5.0936
0.28057	-5.0507
0.28197	-5.1451
0.28335	-5.0081
0.28473	-4.9597
0.28613	-5.5208
0.28751	-5.4902
0.2889	-5.4607
0.29031	-5.359
0.29168	-5.2177
0.29307	-4.8083
0.29447	-4.7181
0.29584	-4.7819
0.29724	-4.9259
0.29863	-4.7638
0.3	-4.7427
0.3014	-5.0501
0.30279	-5.5361
0.30417	-5.8052
0.30557	-5.6489
0.30696	-5.3044
0.30836	-5.1003
0.30975	-4.9998
0.31112	-4.9128
0.31252	-4.8818
0.31391	-4.8741
0.31528	-5.2569
0.31668	-5.1068
0.31807	-5.1494
0.31948	-5.5502
0.32086	-5.5211
0.32224	-5.4111
0.32363	-5.2441
0.325	-5.0911
0.3264	-4.9756
0.32779	-4.8965
0.32918	-4.8818
0.33057	-4.9394
0.33198	-5.2272
0.33334	-4.9256
0.33473	-4.7126
0.33614	-5.013
0.33751	-4.7178
0.3389	-4.7552
0.34029	-4.9707
0.34169	-4.8297
0.34309	-5.2202
0.34446	-4.9008
0.34584	-4.7142
0.34724	-4.7494
0.34863	-5.1423
0.35001	-4.8049
0.35139	-4.9315
0.35281	-5.0203
0.35419	-4.8346
0.35559	-5.3375
0.35697	-5.1301
0.35834	-5.0139
0.35973	-5.1785
0.36113	-5.02
0.36251	-4.9581
0.36391	-4.9964
0.36529	-5.2995
0.3667	-4.8803
0.36808	-4.7969
0.36948	-5.3906
0.37086	-5.0476
0.37223	-4.9918
0.37361	-4.6081
0.37501	-5.0197
0.37643	-5.0059
0.37779	-5.2554
0.37919	-5.1871
0.38058	-5.0491
0.38197	-4.96
0.38335	-5.4984
0.38473	-5.1558
0.38613	-5.3106
0.38752	-5.1028
0.38889	-5.035
0.39032	-4.8941
0.39169	-4.7825
0.39308	-4.6409
0.39447	-4.4763
0.39585	-4.5131
0.39723	-4.4678
0.39861	-4.7718
0.4	-4.8113
0.40142	-4.8364
0.40281	-5.6817
0.40419	-5.4384
0.40557	-5.2186
0.40697	-4.8656
0.40836	-5.0354
0.40975	-5.5591
0.41112	-4.7764
0.41251	-4.9646
0.41389	-4.7246
0.4153	-4.5873
0.41669	-4.5459
0.41806	-4.4414
0.41946	-5.3866
0.42083	-5.1478
0.42224	-4.8984
0.42362	-4.8622
0.42502	-5.1524
0.42642	-5.6103
0.42782	-5.1107
0.42918	-5.5
0.43056	-5.4595
0.43199	-5.0164
0.43335	-5.291
0.43472	-4.9544
0.43611	-5.0065
0.43753	-5.469
0.43889	-5.8788
0.44028	-5.8564
0.44168	-5.6333
0.44307	-5.6005
0.44445	-5.5463
0.44584	-5.5766
0.44722	-5.5254
0.44863	-5.5444
0.45002	-5.3706
0.45142	-5.3516
0.45279	-5.2508
0.45417	-5.1576
0.45557	-5.3244
0.45696	-4.8597
0.45836	-5.2585
0.45975	-5.4641
0.46111	-5.1322
0.46253	-5.439
0.46389	-5.5499
0.46531	-5.1757
0.46669	-5.2735
0.46806	-5.1696
0.46946	-5.0884
0.47084	-4.99
0.47225	-4.9514
0.47362	-4.8754
0.47502	-4.9217
0.47642	-4.8404
0.47779	-5.2517
0.47917	-5.3575
0.48056	-5.2266
0.48197	-5.2131
0.48334	-5.2435
0.48476	-5.3762
0.48612	-5.3228
0.48751	-5.2064
0.48889	-5.1181
0.4903	-5.0065
0.49169	-4.9842
0.49306	-4.8879
0.49446	-4.9581
0.49585	-5.4442
0.49724	-5.3394
0.49864	-5.108
0.50001	-5.5193
0.50142	-5.271
0.50278	-5.21
0.5042	-5.0979
0.50556	-5.0308
0.50695	-4.9716
0.50836	-4.9505
0.50972	-4.8913
0.51113	-4.9174
0.51253	-4.8668
0.5139	-5.2005
0.51529	-5.3382
0.51669	-5.1944
0.51808	-5.161
0.51946	-5.0586
0.52084	-5.0194
0.52224	-4.9955
0.52363	-4.9296
0.52501	-4.8564
0.52639	-4.8181
0.52778	-4.8772
0.52919	-4.9204
0.53057	-5.2058
0.53196	-5.1763
0.53334	-5.0553
0.53472	-5.0228
0.53612	-4.9768
0.53752	-4.9688
0.5389	-5.2398
0.54029	-5.2597
0.54169	-5.2413
0.54306	-5.241
0.54446	-5.2183
0.54584	-5.2131
0.54722	-5.1923
0.54861	-5.1006
0.55001	-5.0498
0.55139	-5.0375
0.55278	-5.1163
0.55417	-5.0393
0.55556	-5.02
0.55695	-4.9572
0.55833	-4.9189
0.55973	-4.8803
0.56111	-4.8714
0.56252	-4.8441
0.5639	-5.1831
0.56528	-5.1592
0.56668	-5.1071
0.56808	-5.0838
0.56946	-5.0697
0.57085	-5.0442
0.57222	-5.0179
0.57361	-4.9977
0.57502	-4.9958
0.5764	-4.9443
0.57781	-4.8928
0.5792	-4.8938
0.58056	-4.8227
0.58195	-5.1537
0.58335	-5.2091
0.58474	-5.2177
0.58613	-5.245
0.5875	-5.1941
0.58889	-5.093
0.59029	-5.0614
0.59169	-5.0044
0.59309	-4.9624
0.59445	-4.9269
0.59584	-4.8778
0.59724	-4.8536
0.59862	-4.8
0.60001	-4.7942
0.60141	-5.0642
0.6028	-5.0994
0.60417	-5.1475
0.60559	-5.0485
0.60696	-4.9768
0.60836	-5.016
0.60976	-5.0087
0.61115	-4.9189
0.61253	-4.9756
0.61389	-4.8898
0.61528	-4.8778
0.61668	-4.8092
0.61806	-5.1871
0.61946	-5.2287
0.62084	-5.2064
0.62224	-5.2002
0.62363	-5.1852
0.62503	-5.1224
0.62643	-5.0681
0.62779	-5.0504
0.6292	-5.0081
0.63058	-4.9731
0.63196	-4.9244
0.63334	-4.925
0.63473	-4.8873
0.63612	-4.8242
0.63751	-4.8021
0.63891	-4.7764
0.64029	-5.0813
0.64168	-5.0878
0.64307	-5.0767
0.64444	-5.0666
0.64586	-5.0191
0.64722	-4.9961
0.64863	-4.9787
0.65003	-4.9122
0.65141	-4.9042
0.65278	-4.88
0.65418	-4.8674
0.65558	-4.8141
0.65694	-4.7601
0.65836	-5.0865
0.65974	-5.1193
0.66111	-5.1107
0.66251	-5.1301
0.6639	-5.1144
0.66529	-5.0835
0.66668	-5.0721
0.66807	-5.043
0.66945	-5.0237
0.67083	-4.922
0.67224	-4.9177
0.67363	-4.8907
0.67502	-4.8585
0.67639	-4.8208
0.67778	-4.7761
0.67917	-5.1503
0.68057	-5.1337
0.68195	-5.131
0.68336	-5.127
0.68473	-5.0767
0.68611	-5.0485
0.68752	-5.0081
0.68889	-4.9787
0.69028	-4.9655
0.69168	-4.929
0.69306	-4.9195
0.69449	-4.8901
0.69587	-4.864
0.69725	-4.8518
0.69861	-5.1855
0.70003	-5.1561
0.70139	-5.1794
0.7028	-5.1451
0.70419	-5.1184
0.70557	-5.0614
0.70696	-5.0136
0.70836	-4.9581
0.70974	-4.9057
0.71113	-4.9085
0.71252	-4.9204
0.71389	-4.8965
0.71528	-4.8984
0.71669	-5.1831
0.71806	-5.1717
0.71945	-5.165
0.72087	-5.1445
0.72224	-5.0951
0.72362	-5.0632
0.72502	-5.0415
0.7264	-4.9992
0.72778	-5.0154
0.72919	-4.9863
0.73058	-4.8846
0.73195	-5.1469
0.73335	-5.1705
0.73473	-5.1892
0.73615	-5.1362
0.73751	-5.1396
0.73889	-5.1218
0.74031	-5.0626
0.74167	-5.0467
0.74308	-5.035
0.74445	-4.9928
0.74587	-4.9918
0.74723	-4.9354
0.74863	-4.8965
0.75003	-5.2723
0.75139	-5.3084
0.75279	-5.3136
0.75417	-5.2122
0.75556	-5.1868
0.75696	-5.2588
0.75834	-5.1871
0.75972	-5.1825
0.76112	-5.1058
0.7625	-5.0942
0.76392	-5.0461
0.7653	-4.9903
0.76667	-4.9312
0.76806	-5.3204
0.76945	-5.3023
0.77083	-5.2931
0.77225	-5.2738
0.77363	-5.2487
0.775	-5.2386
0.7764	-5.1506
0.77778	-5.1224
0.77917	-5.0908
0.78058	-5.0577
0.78195	-5.0203
0.78333	-4.9802
0.78475	-4.9618
0.78611	-4.9679
0.7875	-5.283
0.7889	-5.2931
0.79029	-5.2897
0.79167	-5.2422
0.79307	-5.2097
0.79446	-5.1555
0.79585	-5.1374
0.79724	-5.1126
0.79862	-5.085
0.80002	-5.0645
0.80139	-5.0059
0.80278	-4.9826
0.80417	-4.9192
0.80558	-5.1935
0.80696	-5.2441
0.80833	-5.2526
0.80975	-5.2392
0.81111	-5.2067
0.81253	-5.1724
0.81392	-5.1236
0.81529	-5.085
0.81669	-5.0865
0.81806	-5.0406
0.81946	-5.0111
0.82086	-4.9731
0.82224	-4.9615
0.82364	-4.902
0.82502	-5.2493
0.8264	-5.218
0.8278	-5.1843
0.82917	-5.169
0.83057	-5.1877
0.83196	-5.1012
0.83334	-5.0746
0.83475	-5.0571
0.83612	-5.0516
0.83752	-5.0231
0.83891	-4.9857
0.84031	-4.9137
0.84169	-5.1114
0.84307	-5.1552
0.84447	-5.1442
0.84585	-5.1178
0.84724	-5.0596
0.84862	-5.0182
0.85002	-5.0023
0.8514	-4.9403
0.85279	-4.9434
0.85418	-4.9167
0.85557	-4.8558
0.85696	-5.0829
0.85834	-5.0908
0.85976	-5.0648
0.86112	-5.0507
0.86251	-5.0099
0.8639	-4.9382
0.8653	-4.9584
0.86669	-4.9431
0.86807	-4.9128
0.86947	-5.2067
0.87085	-5.2327
0.87222	-5.2275
0.87365	-5.2315
0.87501	-5.1714
0.87643	-5.1052
0.87779	-5.0672
0.87917	-5.0574
0.8806	-5.0041
0.88197	-5.0001
0.88335	-4.9869
0.88472	-4.979
0.88613	-5.1963
0.88751	-5.2284
0.88891	-5.1941
0.89028	-5.2943
0.89167	-5.2511
0.8931	-5.2321
0.89445	-5.1632
0.89586	-5.1157
0.89722	-5.1025
0.89861	-5.0605
0.90002	-5.0375
0.90139	-4.9912
0.90279	-5.3192
0.90417	-5.336
0.90556	-5.2839
0.90697	-5.2919
0.90836	-5.2625
0.90974	-5.1889
0.91111	-5.2033
0.91252	-5.146
0.91389	-5.0773
0.91528	-5.0973
0.91668	-5.0375
0.91806	-4.9836
0.91946	-5.2447
0.92084	-5.2781
0.92224	-5.317
0.92364	-5.2643
0.92502	-5.2563
0.92641	-5.2428
0.92778	-5.1779
0.9292	-5.1941
0.93057	-5.1245
0.93196	-5.0856
0.93334	-5.0206
0.93474	-4.9793
0.93613	-4.9526
0.93751	-5.2735
0.9389	-5.2802
0.9403	-5.3118
0.94167	-5.2572
0.94306	-5.2867
0.94445	-5.2254
0.94583	-5.1674
0.94726	-5.134
0.94863	-5.0914
0.95002	-5.0798
0.95141	-5.0255
0.9528	-5.0078
0.95418	-4.997
0.95557	-5.306
0.95695	-5.3228
0.95834	-5.3424
0.95974	-5.344
0.96113	-5.3005
0.96252	-5.2263
0.9639	-5.2009
0.96529	-5.188
0.96667	-5.1399
0.96806	-5.1006
0.96946	-5.0838
0.97084	-5.0249
0.97224	-4.9762
0.97363	-4.9575
0.97503	-5.2977
0.9764	-5.3118
0.9778	-5.2637
0.97917	-5.2009
0.98057	-5.2058
0.98194	-5.1861
0.98334	-5.1472
0.98476	-5.1325
0.98612	-5.1153
0.98752	-5.1252
0.98891	-5.0537
0.99031	-4.9949
0.99167	-4.9643
0.99309	-5.3032
0.99446	-5.3559
0.99584	-5.3115
0.99724	-5.2395
0.99862	-5.214
1	-5.2036
1.00141	-5.154
1.00278	-5.1362
1.00419	-5.0767
1.00557	-5.062
1.00696	-4.9931
1.00838	-4.9649
1.00973	-4.9379
1.01113	-5.2502
1.01251	-5.2542
1.0139	-5.2241
1.01528	-5.2024
1.01668	-5.2024
1.01806	-5.2125
1.01946	-5.1724
1.02084	-5.1144
1.02222	-5.0807
1.02361	-5.0295
1.02501	-4.9931
1.0264	-4.9462
1.02779	-5.2738
1.02917	-5.3069
1.03056	-5.2346
1.03198	-5.2104
1.03334	-5.2021
1.03474	-5.1889
1.03613	-5.1353
1.03753	-5.0963
1.03889	-5.0596
1.04028	-5.005
1.04169	-4.9989
1.04308	-5.0403
1.04449	-5.355
1.04588	-5.3467
1.04724	-5.3412
1.04861	-5.3087
1.05003	-5.2741
1.05141	-5.2539
1.0528	-5.237
1.05418	-5.1696
1.05557	-5.1368
1.05698	-5.0678
1.05834	-5.0418
1.05974	-5.0268
1.06112	-4.9863
1.06252	-5.3737
1.0639	-5.3305
1.0653	-5.3372
1.06668	-5.2848
1.06806	-5.2435
1.06946	-5.2294
1.07086	-5.1831
1.07224	-5.1347
1.07361	-5.142
1.07502	-5.077
1.07642	-5.0418
1.0778	-4.9992
1.07918	-4.9725
1.08056	-5.3241
1.08198	-5.3066
1.08334	-5.2879
1.08474	-5.2621
1.08613	-5.2205
1.08751	-5.2122
1.0889	-5.169
1.09029	-5.0917
1.09169	-5.0688
1.09307	-5.0436
1.09447	-5.0222
1.09584	-5.02
1.09725	-5.302
1.09864	-5.3755
1.10002	-5.3624
1.10143	-5.3317
1.10279	-5.2735
1.10421	-5.287
1.10556	-5.2002
1.10698	-5.1671
1.10835	-5.1362
1.10972	-5.1218
1.11111	-5.097
1.11254	-5.0893
1.1139	-5.0213
1.11529	-5.2953
1.11671	-5.3308
1.11806	-5.3155
1.11946	-5.3161
1.12084	-5.2505
1.12224	-5.234
1.12363	-5.2119
1.125	-5.23
1.12641	-5.1886
1.12778	-5.1319
1.12921	-5.1022
1.13057	-5.0636
1.13196	-4.9897
1.13335	-4.9977
1.13474	-5.271
1.13611	-5.2738
1.13752	-5.271
1.13891	-5.2572
1.14028	-5.2428
1.14168	-5.1708
1.14306	-5.1561
1.14446	-5.1172
1.14584	-5.1901
1.14722	-5.0639
1.14861	-5.0053
1.15002	-4.9707
1.15142	-5.2275
1.15281	-5.2615
1.15417	-5.2612
1.15556	-5.2312
1.15695	-5.1886
1.15835	-5.1368
1.15974	-5.1328
1.16113	-5.1077
1.16252	-5.1172
1.16389	-5.0418
1.16531	-5.0317
1.16667	-4.9983
1.16806	-5.249
1.16946	-5.2907
1.17084	-5.2493
1.17223	-5.1779
1.17362	-5.1356
1.17502	-5.1098
1.17641	-5.1291
1.17778	-5.1028
1.1792	-5.0856
1.18056	-5.0936
1.18196	-5.0534
1.18333	-5.0093
1.18475	-4.9685
1.18613	-5.3483
1.18752	-5.3654
1.18889	-5.3008
1.19028	-5.2839
1.19168	-5.2634
1.19306	-5.2386
1.19445	-5.234
1.19587	-5.2168
1.19722	-5.1745
1.19863	-5.1708
1.20002	-5.1107
1.20141	-5.119
1.2028	-5.0648
1.20419	-5.3654
1.20556	-5.4273
1.20697	-5.3896
1.20834	-5.3575
1.20973	-5.2977
1.21113	-5.2582
1.21253	-5.2061
1.21391	-5.1616
1.2153	-5.1736
1.21669	-5.1438
1.21808	-5.1163
1.21945	-5.0262
1.22086	-4.994
1.22224	-5.3063
1.22363	-5.3489
1.225	-5.3532
1.22641	-5.3198
1.22781	-5.2919
1.22919	-5.2496
1.23058	-5.2042
1.23196	-5.1892
1.23336	-5.1635
1.23473	-5.1224
1.23611	-5.0991
1.23751	-5.0847
1.23892	-5.0816
1.24028	-5.0439
1.24168	-5.3854
1.24309	-5.3737
1.24444	-5.3746
1.24583	-5.329
1.24724	-5.2962
1.24865	-5.2594
1.25001	-5.241
1.25139	-5.2021
1.25282	-5.1944
1.25417	-5.135
1.25557	-5.0838
1.25694	-5.0396
1.25835	-5.059
1.25973	-5.3415
1.26112	-5.3624
1.26253	-5.3719
1.2639	-5.3274
1.26528	-5.2557
1.26668	-5.2833
1.26807	-5.2713
1.26945	-5.1926
1.27083	-5.1629
1.27226	-5.0954
1.27363	-5.1914
1.27502	-5.1206
1.2764	-5.1175
1.27778	-5.4638
1.27918	-5.4476
1.28057	-5.4748
1.28194	-5.3544
1.28335	-5.3752
1.28475	-5.3682
1.28614	-5.2848
1.28752	-5.2769
1.28889	-5.2812
1.2903	-5.1625
1.29168	-5.1567
1.29306	-5.0945
1.29446	-5.3492
1.29584	-5.3559
1.29724	-5.3599
1.29862	-5.3268
1.30002	-5.302
1.3014	-5.268
1.30279	-5.2321
1.3042	-5.184
1.30557	-5.1463
1.30695	-5.1383
1.30834	-5.0829
1.30974	-5.4356
1.31113	-5.4451
1.31252	-5.3728
1.31391	-5.3409
1.31529	-5.3388
1.31668	-5.2888
1.31809	-5.2104
1.31945	-5.1938
1.32086	-5.1616
1.32223	-5.1518
1.32364	-5.1147
1.32504	-5.0868
1.3264	-5.3854
1.32779	-5.4289
1.32919	-5.4503
1.33057	-5.4178
1.33195	-5.4083
1.33336	-5.3474
1.33475	-5.3155
1.33614	-5.2882
1.33751	-5.2882
1.33891	-5.1736
1.3403	-5.165
1.34169	-5.1297
1.34308	-5.1408
1.34446	-5.0933
1.34583	-5.0547
1.34723	-5.4099
1.34862	-5.4261
1.35	-5.401
1.35143	-5.4037
1.35279	-5.3942
1.35417	-5.3375
1.35557	-5.2962
1.35696	-5.2229
1.35835	-5.2649
1.35974	-5.2036
1.36112	-5.1766
1.36251	-5.1221
1.36391	-5.0715
1.36531	-5.2717
1.36668	-5.336
1.36807	-5.3418
1.36945	-5.3283
1.37084	-5.2677
1.37222	-5.2597
1.37364	-5.2214
1.375	-5.1883
1.37642	-5.1806
1.37778	-5.1414
1.37917	-5.1245
1.38058	-5.0783
1.38196	-5.3596
1.38334	-5.3881
1.38474	-5.3614
1.38611	-5.3112
1.38753	-5.3146
1.38889	-5.2953
1.39031	-5.2456
1.39167	-5.2076
1.39309	-5.1757
1.39446	-5.1503
1.39585	-5.1393
1.39722	-5.0789
1.39866	-5.0571
1.40001	-5.3949
1.40141	-5.4117
1.40278	-5.3572
1.40418	-5.3342
1.40556	-5.2925
1.40695	-5.2787
1.40835	-5.2281
1.40975	-5.2055
1.41113	-5.2459
1.4125	-5.1521
1.4139	-5.0991
1.41528	-5.0985
1.4167	-5.3146
1.41809	-5.3498
1.41948	-5.3259
1.42084	-5.2781
1.42224	-5.2392
1.42363	-5.1944
1.42503	-5.1724
1.42639	-5.1604
1.4278	-5.089
1.42917	-5.0513
1.43056	-5.0608
1.43195	-5.2542
1.43336	-5.2652
1.43476	-5.2404
1.43612	-5.2125
1.43752	-5.2159
1.4389	-5.1763
1.44029	-5.1331
1.44169	-5.134
1.44307	-5.0914
1.44444	-5.0347
1.44585	-5.271
1.44723	-5.2416
1.44865	-5.2214
1.45001	-5.1846
1.45141	-5.1625
1.45279	-5.1549
1.45419	-5.1016
1.45556	-5.0672
1.45696	-5.0118
1.45833	-5.2769
1.45974	-5.3054
1.46112	-5.3051
1.46254	-5.2661
1.4639	-5.1975
1.4653	-5.2119
1.46669	-5.1399
1.46807	-5.1095
1.46948	-5.0936
1.47086	-5.0924
1.47224	-5.0341
1.47365	-5.3569
1.47503	-5.3388
1.47641	-5.306
1.47779	-5.2891
1.47918	-5.268
1.48058	-5.249
1.48196	-5.1843
1.48335	-5.1509
1.48472	-5.1304
1.48612	-5.1202
1.4875	-5.0752
1.48889	-5.0289
1.4903	-5.3553
1.49168	-5.3526
1.49306	-5.3452
1.49445	-5.3115
1.49587	-5.2689
1.49724	-5.2576
1.49863	-5.1981
1.50002	-5.1877
1.50139	-5.1457
1.50279	-5.1043
1.50417	-5.0534
1.50557	-5.0605
1.50697	-5.0072
1.50836	-5.3326
1.50973	-5.3397
1.51112	-5.3667
1.51253	-5.3213
1.51392	-5.2808
1.51531	-5.2606
1.51668	-5.2104
1.51808	-5.2094
1.51946	-5.1809
1.52085	-5.1362
1.52224	-5.0816
1.52362	-5.0807
1.52502	-5.0458
1.52641	-5.3697
1.52778	-5.3602
1.52917	-5.3158
1.53056	-5.2713
1.53196	-5.2217
1.53336	-5.2012
1.53474	-5.1635
1.53613	-5.1383
1.53752	-5.1129
1.53892	-5.1163
1.54028	-5.0378
1.54168	-5.036
1.54306	-5.3446
1.54447	-5.3136
1.54587	-5.3115
1.54723	-5.2882
1.54863	-5.2094
1.55001	-5.2156
1.55143	-5.2324
1.55279	-5.1619
1.55418	-5.1393
1.55556	-5.1215
1.55695	-5.1252
1.55835	-5.3798
1.55973	-5.3547
1.56113	-5.3379
1.56252	-5.3314
1.56391	-5.3023
1.56528	-5.279
1.56669	-5.2695
1.56808	-5.2468
1.56947	-5.2677
1.57085	-5.199
1.57223	-5.3578
1.57364	-5.3535
1.57503	-5.3302
1.57639	-5.3081
1.57779	-5.2897
1.57917	-5.2156
1.58058	-5.1907
1.58196	-5.1494
1.58336	-5.4424
1.58473	-5.4601
1.58613	-5.412
1.5875	-5.3786
1.5889	-5.3474
1.59029	-5.3185
1.59169	-5.2934
1.59306	-5.2189
1.59445	-5.1708
1.59585	-5.1454
1.59725	-5.1779
1.59864	-5.1135
1.60004	-5.3872
1.60141	-5.3945
1.60281	-5.3578
1.60417	-5.3323
1.60556	-5.3158
1.60695	-5.2851
1.60835	-5.2563
1.60973	-5.2358
1.61112	-5.2162
1.61253	-5.1448
1.61391	-5.1221
1.61528	-5.4105
1.61667	-5.4068
1.61808	-5.3492
1.61945	-5.3044
1.62084	-5.2597
1.62225	-5.2658
1.62364	-5.2094
1.625	-5.1926
1.62641	-5.1414
1.6278	-5.0979
1.62918	-5.1181
1.63057	-5.3602
1.63198	-5.4212
1.63334	-5.4034
1.63473	-5.3906
1.63611	-5.3562
1.63751	-5.3014
1.63891	-5.2735
1.64031	-5.2588
1.64169	-5.2294
1.64309	-5.1727
1.64448	-5.1396
1.64587	-5.1558
1.64723	-5.1288
1.64863	-5.462
1.65002	-5.4457
1.65141	-5.3909
1.6528	-5.3645
1.65419	-5.3504
1.65559	-5.3256
1.65698	-5.3078
1.65835	-5.2085
1.65972	-5.2125
1.66113	-5.1944
1.66252	-5.1592
1.6639	-5.1068
1.66528	-5.3909
1.66669	-5.4157
1.66808	-5.4209
1.66947	-5.3342
1.67084	-5.2867
1.67226	-5.2533
1.67362	-5.2965
1.67502	-5.2536
1.6764	-5.2168
1.6778	-5.2005
1.67919	-5.1414
1.68058	-5.1227
1.68195	-5.3624
1.68336	-5.3909
1.68474	-5.3412
1.68613	-5.3234
1.68751	-5.2667
1.68891	-5.2315
1.69029	-5.1653
1.69168	-5.1515
1.69309	-5.1478
1.69445	-5.1279
1.69584	-5.1635
1.69723	-5.45
1.69861	-5.4519
1.70001	-5.3949
1.7014	-5.3817
1.7028	-5.3596
1.70417	-5.309
1.70557	-5.3097
1.70694	-5.2162
1.70834	-5.2254
1.70973	-5.1454
1.71112	-5.1199
1.71252	-5.4932
1.71391	-5.4883
1.71531	-5.4592
1.71667	-5.4099
1.71807	-5.3869
1.71946	-5.3167
1.72085	-5.3014
1.72224	-5.2821
1.72362	-5.2156
1.72503	-5.2082
1.72639	-5.1656
1.72779	-5.1362
1.72919	-5.4555
1.73057	-5.4512
1.73196	-5.4375
1.73334	-5.4099
1.73473	-5.3795
1.73612	-5.3231
1.7375	-5.2815
1.7389	-5.2744
1.7403	-5.283
1.74168	-5.2051
1.74306	-5.1858
1.74446	-5.2199
1.74584	-5.4804
1.74722	-5.5021
1.74862	-5.4865
1.75002	-5.435
1.75141	-5.3949
1.75279	-5.3808
1.75418	-5.3575
1.75556	-5.2977
1.75696	-5.2738
1.75834	-5.2094
1.75974	-5.1852
1.76112	-5.1791
1.76251	-5.4417
1.7639	-5.5122
1.7653	-5.4592
1.76667	-5.4436
1.76807	-5.3961
1.76947	-5.3789
1.77085	-5.3357
1.77224	-5.3287
1.77362	-5.2756
1.77502	-5.2435
1.7764	-5.1665
1.7778	-5.134
1.77919	-5.3673
1.78056	-5.4353
1.78198	-5.3805
1.78334	-5.3964
1.78473	-5.3541
1.78613	-5.3222
1.78752	-5.3026
1.78891	-5.3424
1.79029	-5.2698
1.79169	-5.2355
1.79307	-5.1788
1.79446	-5.1604
1.79584	-5.4436
1.79724	-5.4086
1.79863	-5.3958
1.80002	-5.3618
1.80139	-5.3391
1.80278	-5.3455
1.80419	-5.2925
1.80558	-5.218
1.80696	-5.203
1.80834	-5.1806
1.80973	-5.1273
1.81113	-5.3391
1.81254	-5.3428
1.8139	-5.3253
1.81531	-5.3185
1.81668	-5.3323
1.81806	-5.2625
1.81945	-5.2343
1.82085	-5.1846
1.82225	-5.1518
1.82363	-5.1258
1.82502	-5.2833
1.82639	-5.3054
1.82779	-5.2903
1.82919	-5.249
1.83058	-5.2594
1.83196	-5.1978
1.83335	-5.1763
1.83475	-5.1405
1.83611	-5.1457
1.83751	-5.4353
1.83889	-5.4577
1.84029	-5.4099
1.84167	-5.3703
1.84307	-5.336
1.84445	-5.3342
1.84583	-5.3087
1.84724	-5.2762
1.84863	-5.2076
1.85	-5.1996
1.85142	-5.1625
1.85279	-5.1368
1.85417	-5.1025
1.85557	-5.3924
1.85696	-5.3774
1.85835	-5.3357
1.85973	-5.3369
1.86114	-5.298
1.86252	-5.2891
1.86391	-5.226
1.86532	-5.1647
1.86667	-5.154
1.86808	-5.1239
1.86948	-5.1276
1.87084	-5.1114
1.87224	-5.3676
1.87363	-5.359
1.87502	-5.3329
1.8764	-5.3139
1.87778	-5.291
1.87918	-5.306
1.88056	-5.2689
1.88198	-5.2125
1.88334	-5.1684
1.88473	-5.1641
1.88613	-5.1107
1.88752	-5.0826
1.8889	-5.0921
1.8903	-5.3323
1.89169	-5.3412
1.89308	-5.2943
1.89446	-5.2772
1.89584	-5.2582
1.89724	-5.2324
1.89862	-5.1779
1.90002	-5.199
1.9014	-5.1693
1.90281	-5.1586
1.90419	-5.0599
1.90556	-5.0461
1.90695	-5.2992
1.90834	-5.3345
1.90973	-5.3412
1.91114	-5.2318
1.91253	-5.234
1.91391	-5.2058
1.91529	-5.1828
1.91669	-5.1515
1.91808	-5.1294
1.91947	-5.0632
1.92085	-5.0636
1.92225	-5.0262
1.92362	-4.9802
1.92501	-5.2646
1.92639	-5.2484
1.92782	-5.2153
1.92918	-5.211
1.93056	-5.2186
1.93198	-5.138
1.93335	-5.135
1.93473	-5.108
1.93612	-5.1031
1.93754	-5.058
1.9389	-5.0485
1.94032	-5.0188
1.94167	-5.2425
1.94306	-5.2839
1.94446	-5.3182
1.94584	-5.2854
1.94723	-5.2569
1.94865	-5.2477
1.95001	-5.1956
1.95141	-5.153
1.95279	-5.1417
1.9542	-5.1435
1.95558	-5.359
1.95696	-5.2968
1.95833	-5.2631
1.95974	-5.6097
1.96111	-5.5843
1.96253	-5.572
1.9639	-5.5555
1.96528	-5.5162
1.96668	-5.4709
1.96806	-5.4724
1.96946	-5.4264
1.97084	-5.4044
1.97224	-5.351
1.97364	-5.2827
1.97502	-5.2698
1.97642	-5.5585
1.97779	-5.5803
1.97918	-5.4843
1.98059	-5.4997
1.98195	-5.4488
1.98335	-5.4246
1.98474	-5.3976
1.98612	-5.3614
1.98751	-5.3253
1.98891	-5.3121
1.99029	-5.2477
1.9917	-5.2407
1.99308	-5.214
1.99444	-5.5162
1.99583	-5.4482
1.99723	-5.4598
1.99863	-5.4503
2.00002	-5.4368
2.00142	-5.4034
2.0028	-5.34
2.0042	-5.3225
2.00558	-5.2649
2.00698	-5.2171
2.00834	-5.3087
2.00973	-5.5325
2.01112	-5.5766
2.01251	-5.5886
2.01391	-5.5625
2.0153	-5.485
2.01668	-5.4402
2.01808	-5.3964
2.01947	-5.4013
2.02084	-5.3685
2.02224	-5.2986
2.02363	-5.2888
2.02501	-5.2713
2.0264	-5.2113
2.02779	-5.557
2.02919	-5.5196
2.03059	-5.4549
2.03194	-5.3823
2.03336	-5.3985
2.03473	-5.3409
2.03613	-5.378
2.03752	-5.2983
2.0389	-5.287
2.04029	-5.2159
2.04167	-5.2091
2.04309	-5.5285
2.04447	-5.5239
2.04586	-5.4978
2.04724	-5.4467
2.04863	-5.4482
2.05001	-5.4044
2.05139	-5.374
2.05279	-5.3044
2.05418	-5.2729
2.05558	-5.2238
2.05696	-5.1812
2.05836	-5.0979
2.05974	-5.386
2.06111	-5.4142
2.06252	-5.3777
2.0639	-5.3538
2.06528	-5.3342
2.06668	-5.3035
2.06807	-5.2367
2.06944	-5.2287
2.07086	-5.2119
2.07224	-5.1641
2.07361	-5.4093
2.07501	-5.4148
2.07639	-5.3869
2.07779	-5.4013
2.07917	-5.2986
2.08056	-5.3051
2.08196	-5.2545
2.08334	-5.1963
2.08473	-5.1858
2.08613	-5.1411
2.08751	-5.3878
2.08889	-5.4013
2.09031	-5.3814
2.0917	-5.382
2.09306	-5.3394
2.09444	-5.3336
2.09584	-5.26
2.09724	-5.2082
2.09861	-5.1629
2.10001	-5.1166
2.10139	-5.1095
2.10279	-5.3909
2.10419	-5.4086
2.10558	-5.4169
2.10696	-5.3838
2.10834	-5.3354
2.10973	-5.3406
2.11113	-5.2851
2.11252	-5.2401
2.11389	-5.1969
2.11528	-5.1717
2.1167	-5.1586
2.11806	-5.0905
2.11947	-5.4405
2.12084	-5.4411
2.12224	-5.4365
2.12363	-5.4197
2.12502	-5.3832
2.12642	-5.3195
2.12779	-5.29
2.12918	-5.1981
2.13057	-5.1864
2.13195	-5.1389
2.13337	-5.1601
2.13473	-5.4653
2.13614	-5.5129
2.13752	-5.4739
2.13891	-5.4687
2.14029	-5.4105
2.14169	-5.3792
2.14308	-5.3188
2.14445	-5.2989
2.14587	-5.271
2.14722	-5.2579
2.14863	-5.1727
2.15001	-5.1448
2.15143	-5.5254
2.15281	-5.5024
2.15419	-5.5202
2.15556	-5.4923
2.15695	-5.4353
2.15834	-5.3673
2.15974	-5.3467
2.16112	-5.3103
2.16252	-5.291
2.16393	-5.2735
2.1653	-5.2232
2.16668	-5.1757
2.16807	-5.5116
2.16945	-5.534
2.17084	-5.5309
2.17223	-5.4905
2.17364	-5.4414
2.17501	-5.4059
2.17639	-5.3835
2.17778	-5.3173
2.17919	-5.2962
2.18058	-5.2459
2.18198	-5.2018
2.18336	-5.1996
2.18476	-5.4874
2.18612	-5.542
2.1875	-5.5656
2.1889	-5.4706
2.1903	-5.4552
2.1917	-5.4215
2.19307	-5.4004
2.19446	-5.3789
2.19583	-5.3516
2.19724	-5.2799
2.19861	-5.245
2.20001	-5.2039
2.2014	-5.1659
2.2028	-5.5941
2.20418	-5.5263
2.20557	-5.4653
2.20694	-5.4543
2.20835	-5.4322
2.20974	-5.4139
2.21114	-5.3786
2.21251	-5.3167
2.21391	-5.3342
2.2153	-5.26
2.21668	-5.3026
2.21807	-5.2186
2.21944	-5.5251
2.22086	-5.5331
2.22224	-5.4908
2.22363	-5.4758
2.225	-5.473
2.22641	-5.4457
2.2278	-5.3783
2.22917	-5.3397
2.23058	-5.3452
2.23196	-5.3093
2.23337	-5.2416
2.23474	-5.2165
2.23613	-5.5129
2.23751	-5.5018
2.23889	-5.4571
2.24032	-5.4319
2.24168	-5.4047
2.24306	-5.4019
2.24446	-5.3158
2.24583	-5.291
2.24724	-5.2401
2.24862	-5.2168
2.25002	-5.2018
2.2514	-5.5193
2.25279	-5.526
2.25419	-5.4344
2.25557	-5.4307
2.25698	-5.3847
2.25834	-5.3443
2.25973	-5.3409
2.26115	-5.2802
2.26251	-5.2315
2.26391	-5.2707
2.26529	-5.2404
2.26669	-5.4387
2.26807	-5.4641
2.26946	-5.4408
2.27084	-5.4083
2.27224	-5.3759
2.27365	-5.3115
2.27501	-5.2493
2.27641	-5.2873
2.27779	-5.2027
2.27921	-5.1711
2.28056	-5.1343
2.28197	-5.4745
2.28334	-5.4378
2.28473	-5.4197
2.28614	-5.3967
2.28751	-5.3765
2.28892	-5.3532
2.2903	-5.3167
2.29168	-5.2848
2.29307	-5.1892
2.29447	-5.1886
2.29586	-5.2027
2.29725	-5.4745
2.29864	-5.4479
2.30001	-5.4031
2.3014	-5.3611
2.30279	-5.3504
2.30418	-5.3504
2.30558	-5.2762
2.30696	-5.2533
2.30833	-5.2312
2.30974	-5.1815
2.31113	-5.1987
2.31252	-5.4902
2.31391	-5.4136
2.31528	-5.3492
2.31668	-5.3795
2.3181	-5.3115
2.31945	-5.3032
2.32085	-5.2756
2.32223	-5.2358
2.32362	-5.2107
2.325	-5.1518
2.32642	-5.1334
2.32779	-5.4932
2.32917	-5.4733
2.33056	-5.4206
2.33197	-5.404
2.33334	-5.37
2.33473	-5.3394
2.33613	-5.2934
2.3375	-5.2548
2.33891	-5.2732
2.34029	-5.1864
2.34169	-5.1426
2.34307	-5.363
2.34446	-5.4402
2.34584	-5.4519
2.34724	-5.4142
2.34861	-5.3731
2.35002	-5.329
2.35141	-5.2759
2.35279	-5.2701
2.35418	-5.2398
2.35556	-5.2073
2.35697	-5.1785
2.35836	-5.4589
2.35976	-5.4506
2.36112	-5.4105
2.3625	-5.393
2.36391	-5.359
2.36529	-5.3421
2.36667	-5.3106
2.36809	-5.2867
2.36945	-5.2379
2.37084	-5.2223
2.37222	-5.1886
2.37365	-5.1304
2.37504	-5.4022
2.37639	-5.3887
2.37778	-5.3645
2.37919	-5.3792
2.38056	-5.3256
2.38198	-5.3087
2.38334	-5.2499
2.38473	-5.1981
2.38612	-5.1678
2.38751	-5.196
2.38892	-5.4215
2.39028	-5.4702
2.39169	-5.4191
2.39307	-5.39
2.39444	-5.3949
2.39585	-5.3608
2.39724	-5.3333
2.39862	-5.2799
2.40002	-5.283
2.4014	-5.2294
2.40279	-5.2039
2.40418	-5.1157
2.40558	-5.1153
2.40696	-5.4463
2.40833	-5.4767
2.40973	-5.4583
2.41114	-5.4231
2.41251	-5.3949
2.41391	-5.3449
2.41529	-5.3188
2.41671	-5.2882
2.41807	-5.2664
2.41946	-5.2091
2.42086	-5.1978
2.42223	-5.1619
2.42362	-5.123
2.425	-5.4372
2.4264	-5.4414
2.4278	-5.4126
2.42918	-5.3998
2.43056	-5.3709
2.43196	-5.3575
2.43336	-5.3431
2.43474	-5.3054
2.43611	-5.2407
2.43753	-5.2061
2.4389	-5.1944
2.44029	-5.1733
2.44167	-5.4755
2.44307	-5.4653
2.44445	-5.4243
2.44586	-5.3939
2.44724	-5.4062
2.44861	-5.3339
2.45	-5.3909
2.45141	-5.298
2.45281	-5.2686
2.4542	-5.1576
2.45557	-5.1242
2.45697	-5.1267
2.45836	-5.412
2.45974	-5.4283
2.46111	-5.3927
2.46252	-5.3734
2.46391	-5.3415
2.46531	-5.3213
2.46667	-5.2812
2.46806	-5.2346
2.46948	-5.1763
2.47085	-5.1475
2.47224	-5.1117
2.47362	-5.4157
2.47501	-5.4322
2.47641	-5.3909
2.47779	-5.3749
2.47918	-5.3345
2.48058	-5.3097
2.48195	-5.2833
2.48336	-5.256
2.48474	-5.2039
2.48612	-5.196
2.48753	-5.1671
2.48891	-5.4319
2.49029	-5.4712
2.49169	-5.4712
2.49308	-5.4175
2.49446	-5.3703
2.49584	-5.3817
2.49723	-5.3023
2.49865	-5.2726
2.50001	-5.2566
2.50143	-5.214
2.5028	-5.188
2.50419	-5.1883
2.50558	-5.484
2.50696	-5.4687
2.50834	-5.4641
2.50974	-5.4666
2.51112	-5.4243
2.51251	-5.3596
2.5139	-5.3274
2.5153	-5.291
2.51668	-5.2551
2.51806	-5.2787
2.51944	-5.2045
2.52087	-5.1877
2.52223	-5.4417
2.52364	-5.4675
2.52501	-5.4709
2.52641	-5.4129
2.52778	-5.4093
2.52919	-5.3731
2.53056	-5.3627
2.53195	-5.3256
2.53336	-5.2851
2.53475	-5.2493
2.53614	-5.2058
2.53751	-5.1632
2.5389	-5.1638
2.54029	-5.4151
2.54168	-5.4341
2.54306	-5.4672
2.54446	-5.4555
2.54585	-5.3685
2.54724	-5.3336
2.54861	-5.3238
2.55	-5.2591
2.55139	-5.2493
2.55279	-5.2051
2.55417	-5.2119
2.55557	-5.1736
2.55696	-5.1714
2.55834	-5.439
2.55974	-5.4862
2.56113	-5.458
2.56251	-5.473
2.56389	-5.4001
2.56528	-5.3762
2.56668	-5.2857
2.56806	-5.2545
2.56946	-5.2523
2.57084	-5.195
2.57223	-5.2364
2.57364	-5.1963
2.575	-5.1607
2.57642	-5.4408
2.57778	-5.4151
2.57917	-5.4139
2.58057	-5.3973
2.58198	-5.3719
2.58334	-5.3323
2.58473	-5.3084
2.58614	-5.275
2.58751	-5.2376
2.58891	-5.2211
2.5903	-5.172
2.59167	-5.1389
2.59309	-5.4623
2.59444	-5.4424
2.59584	-5.3967
2.59724	-5.3676
2.59862	-5.3759
2.60001	-5.3149
2.60139	-5.3054
2.6028	-5.2652
2.60418	-5.2312
2.60556	-5.1972
2.60696	-5.1745
2.60834	-5.1564
2.60973	-5.4748
2.61112	-5.4969
2.61253	-5.4865
2.61391	-5.4516
2.61531	-5.4004
2.61667	-5.3504
2.61806	-5.3299
2.61947	-5.2953
2.62085	-5.245
2.62223	-5.1727
2.62364	-5.1904
2.62504	-5.1135
2.62643	-5.4657
2.62779	-5.4555
2.6292	-5.4227
2.63056	-5.4071
2.63198	-5.3645
2.63334	-5.3081
2.63474	-5.2937
2.63612	-5.2787
2.63753	-5.2122
2.6389	-5.2082
2.6403	-5.161
2.64168	-5.1245
2.64309	-5.4816
2.64447	-5.4595
2.64585	-5.4053
2.64724	-5.3611
2.64863	-5.3345
2.65001	-5.2959
2.65139	-5.2766
2.65279	-5.2278
2.65418	-5.2165
2.65558	-5.1622
2.65696	-5.1132
2.65836	-5.3593
2.65973	-5.397
2.66113	-5.3786
2.6625	-5.3722
2.6639	-5.3446
2.66529	-5.2781
2.66668	-5.2364
2.66806	-5.2542
2.66946	-5.2015
2.67084	-5.2048
2.67223	-5.1411
2.67363	-5.4154
2.675	-5.4114
2.67639	-5.3998
2.67779	-5.389
2.67917	-5.3256
2.68056	-5.2953
2.68194	-5.2481
2.68335	-5.192
2.68473	-5.1579
2.68613	-5.1497
2.68753	-5.1129
2.68891	-5.1126
2.6903	-5.3636
2.6917	-5.4442
2.69307	-5.3544
2.69447	-5.2992
2.69586	-5.2839
2.69723	-5.2536
2.69864	-5.2352
2.70005	-5.2061
2.7014	-5.1567
2.70281	-5.0982
2.70418	-5.1543
2.70556	-5.4706
2.70695	-5.4788
2.70835	-5.4598
2.70974	-5.446
2.71113	-5.37
2.71251	-5.3084
2.71391	-5.291
2.7153	-5.2683
2.71669	-5.2266
2.71807	-5.1984
2.71947	-5.1616
2.72084	-5.4347
2.72223	-5.4399
2.72363	-5.4065
2.72503	-5.3283
2.72641	-5.3192
2.72779	-5.2885
2.7292	-5.2189
2.73056	-5.2367
2.73197	-5.1668
2.73333	-5.3513
2.73475	-5.4123
2.73612	-5.4068
2.73753	-5.3559
2.7389	-5.3474
2.7403	-5.2949
2.74168	-5.2671
2.74306	-5.2024
2.74446	-5.2177
2.74584	-5.4307
2.74723	-5.4911
2.74865	-5.4096
2.75001	-5.3946
2.7514	-5.3817
2.75279	-5.3256
2.75419	-5.2854
2.75556	-5.2413
2.75697	-5.2137
2.75833	-5.1665
2.75976	-5.4687
2.76111	-5.5043
2.76253	-5.5174
2.7639	-5.4555
2.76532	-5.3924
2.76669	-5.3979
2.76807	-5.3244
2.76946	-5.2876
2.77083	-5.2382
2.77224	-5.2064
2.77361	-5.1702
2.77501	-5.4954
[truncated: 19,602 more rows]

## Sheet: 5b
Time (hr)	Current density (mA/cm2)
0	-7.5867
0.00141	-7.5576
0.0028	-7.5423
0.00419	-7.4692
0.00556	-7.4907
0.00699	-7.4432
0.00835	-7.4606
0.00974	-7.4728
0.01112	-7.5489
0.01252	-7.5249
0.01393	-7.457
0.0153	-7.5908
0.01667	-7.5581
0.01806	-7.5438
0.01945	-7.4902
0.02084	-7.5336
0.02222	-7.5096
0.02361	-7.5188
0.025	-7.482
0.02642	-7.4493
0.02781	-7.4192
0.02918	-7.4136
0.03058	-7.4718
0.03197	-7.4488
0.03338	-7.4907
0.03473	-7.4606
0.03613	-7.4238
0.03751	-7.4391
0.03891	-7.363
0.04031	-7.3962
0.04169	-7.3538
0.04309	-7.3441
0.04447	-7.3461
0.04584	-7.3242
0.04723	-7.3967
0.04861	-7.3916
0.05002	-7.3942
0.05141	-7.387
0.05278	-7.4197
0.05419	-7.3645
0.05557	-7.3635
0.05696	-7.3594
0.05838	-7.3272
0.05972	-7.3196
0.06112	-7.3303
0.06251	-7.4422
0.06393	-7.4217
0.0653	-7.3558
0.06668	-7.3318
0.06807	-7.3043
0.06946	-7.316
0.07086	-7.3421
0.07223	-7.3037
0.07362	-7.3104
0.075	-7.2869
0.07639	-7.4059
0.0778	-7.3676
0.07919	-7.3334
0.08058	-7.3155
0.08196	-7.3461
0.08336	-7.3497
0.08473	-7.3354
0.08611	-7.3027
0.08752	-7.3058
0.08889	-7.2828
0.09029	-7.293
0.09167	-7.3916
0.09308	-7.3712
0.09446	-7.3053
0.09583	-7.3242
0.09723	-7.3119
0.09863	-7.3104
0.10003	-7.2997
0.1014	-7.2639
0.1028	-7.2767
0.10417	-7.2833
0.10557	-7.4238
0.10696	-7.3369
0.10834	-7.315
0.10977	-7.2981
0.11114	-7.2552
0.11252	-7.2828
0.1139	-7.247
0.1153	-7.2399
0.11667	-7.2333
0.11806	-7.2532
0.11946	-7.2476
0.12086	-7.3124
0.12223	-7.2864
0.12361	-7.3043
0.12501	-7.2925
0.12641	-7.3885
0.12778	-7.4187
0.12917	-7.3783
0.13057	-7.4187
0.13196	-7.3819
0.13336	-7.3313
0.13475	-7.3421
0.13612	-7.4917
0.13753	-7.4841
0.1389	-7.4841
0.14029	-7.3855
0.14168	-7.3712
0.14308	-7.3196
0.14447	-7.3722
0.14584	-7.3175
0.14722	-7.3211
0.14862	-7.2997
0.15002	-7.4166
0.15143	-7.4018
0.15279	-7.339
0.15418	-7.3431
0.15556	-7.3206
0.15696	-7.3737
0.15834	-7.4161
0.15972	-7.389
0.16112	-7.3696
0.16251	-7.3308
0.16391	-7.291
0.1653	-7.4268
0.16668	-7.4054
0.16806	-7.4049
0.16946	-7.4217
0.17083	-7.41
0.17224	-7.3952
0.17364	-7.3645
0.17501	-7.3252
0.1764	-7.3359
0.17779	-7.317
0.17918	-7.2808
0.18057	-7.2986
0.18194	-7.4136
0.18336	-7.3625
0.18472	-7.3829
0.18613	-7.3364
0.18751	-7.3313
0.18889	-7.3288
0.19029	-7.2767
0.19168	-7.2777
0.19308	-7.2445
0.19446	-7.2118
0.19584	-7.2082
0.19723	-7.1975
0.19861	-7.2843
0.2	-7.3053
0.2014	-7.2532
0.20278	-7.2802
0.20417	-7.2496
0.20556	-7.2516
0.20698	-7.1668
0.20834	-7.1817
0.20972	-7.1883
0.21112	-7.1525
0.21252	-7.1199
0.21393	-7.1107
0.21528	-7.1857
0.21668	-7.1796
0.21807	-7.1423
0.21946	-7.1822
0.22085	-7.1995
0.22223	-7.2092
0.22364	-7.1817
0.22504	-7.1566
0.22641	-7.1577
0.22778	-7.0775
0.22919	-7.0923
0.23057	-7.1786
0.23195	-7.2087
0.23334	-7.1903
0.23473	-7.174
0.23613	-7.1571
0.23752	-7.1352
0.2389	-7.1571
0.24028	-7.1469
0.24169	-7.105
0.24306	-7.0994
0.24445	-7.0718
0.24584	-7.1852
0.24725	-7.1587
0.24863	-7.1561
0.25001	-7.1449
0.25141	-7.2644
0.25279	-7.2894
0.2542	-7.2603
0.25556	-7.2476
0.25698	-7.1863
0.25835	-7.2624
0.25973	-7.2026
0.26112	-7.2302
0.26251	-7.2951
0.26393	-7.5571
0.26529	-7.5428
0.26668	-7.5418
0.26809	-7.456
0.26945	-7.4738
0.27086	-7.4805
0.27224	-7.4575
0.27363	-7.4136
0.27501	-7.4059
0.27639	-7.578
0.27781	-7.5081
0.27921	-7.4708
0.28056	-7.4698
0.28197	-7.4217
0.28334	-7.3553
0.28472	-7.4365
0.28613	-7.3783
0.28753	-7.3967
0.2889	-7.4774
0.29029	-7.4503
0.29168	-7.5842
0.29306	-7.6286
0.29446	-7.5796
0.29584	-7.6271
0.29722	-7.5939
0.29862	-7.6194
0.30002	-7.5484
0.30142	-7.5755
0.30279	-7.5535
0.30418	-7.692
0.30558	-7.6536
0.30697	-7.6439
0.30835	-7.6097
0.30973	-7.5724
0.31111	-7.5576
0.3125	-7.5842
0.3139	-7.576
0.31529	-7.5229
0.31667	-7.4927
0.31808	-7.6164
0.31946	-7.5607
0.32085	-7.5709
0.32224	-7.5387
0.32363	-7.5505
0.32502	-7.4938
0.32642	-7.5402
0.3278	-7.5101
0.32919	-7.505
0.33056	-7.5024
0.33196	-7.6056
0.33334	-7.622
0.33474	-7.5683
0.33611	-7.5556
0.3375	-7.5167
0.33889	-7.5035
0.34029	-7.5111
0.34167	-7.4871
0.34308	-7.4509
0.34447	-7.4718
0.34583	-7.5617
0.34724	-7.5372
0.34863	-7.5392
0.35001	-7.4861
0.35141	-7.5157
0.35278	-7.4146
0.35418	-7.4417
0.35558	-7.4841
0.35694	-7.4268
0.35835	-7.434
0.35973	-7.5903
0.36112	-7.5244
0.36251	-7.5183
0.36391	-7.4856
0.36529	-7.5065
0.36667	-7.4396
0.36807	-7.458
0.36946	-7.4662
0.37084	-7.4386
0.37224	-7.4427
0.37362	-7.5852
0.37503	-7.5704
0.37641	-7.5494
0.37778	-7.5152
0.37917	-7.4932
0.38057	-7.4677
0.38196	-7.4381
0.38333	-7.3998
0.38473	-7.4095
0.38614	-7.4095
0.38751	-7.4325
0.38891	-7.5162
0.3903	-7.46
0.39168	-7.4657
0.39307	-7.4606
0.39445	-7.4018
0.39586	-7.3967
0.39725	-7.4039
0.39864	-7.3318
0.40001	-7.3635
0.4014	-7.339
0.40279	-7.3262
0.40419	-7.4345
0.40556	-7.4406
0.40696	-7.4274
0.40836	-7.3742
0.40974	-7.365
0.41112	-7.3298
0.41253	-7.3114
0.41389	-7.3441
0.41531	-7.3155
0.41669	-7.4657
0.41808	-7.4079
0.41944	-7.4171
0.42086	-7.4003
0.42224	-7.4442
0.42364	-7.3145
0.42501	-7.3221
0.4264	-7.2659
0.42781	-7.3155
0.42919	-7.2843
0.43056	-7.294
0.43196	-7.4248
0.43334	-7.3599
0.43472	-7.3308
0.43613	-7.3277
0.43752	-7.2751
0.43891	-7.2292
0.4403	-7.2721
0.44168	-7.5127
0.44307	-7.5065
0.44447	-7.5193
0.44586	-7.6501
0.44724	-7.6291
0.44862	-7.6184
0.45002	-7.5602
0.45141	-7.5448
0.45279	-7.4963
0.45418	-7.4835
0.45557	-7.5045
0.45695	-7.5132
0.45834	-7.4626
0.45973	-7.4493
0.46112	-7.5821
0.4625	-7.5581
0.46391	-7.5055
0.46529	-7.4876
0.46667	-7.5004
0.46808	-7.4646
0.46946	-7.4268
0.47084	-7.4202
0.47223	-7.411
0.47361	-7.411
0.47501	-7.529
0.47641	-7.5305
0.47778	-7.5076
0.47919	-7.4631
0.48058	-7.4141
0.48196	-7.4468
0.48335	-7.412
0.48474	-7.4447
0.48613	-7.3717
0.48752	-7.4682
0.48893	-7.4754
0.49031	-7.5898
0.49167	-7.5367
0.49309	-7.5234
0.49446	-7.4938
0.49586	-7.5019
0.49723	-7.5219
0.49862	-7.5213
0.50001	-7.4621
0.5014	-7.4222
0.5028	-7.4156
0.50418	-7.5602
0.50557	-7.5152
0.50696	-7.5469
0.50834	-7.5065
0.50974	-7.506
0.51112	-7.4646
0.51252	-7.4606
0.51389	-7.4125
0.51532	-7.435
0.51669	-7.3681
0.51807	-7.4008
0.51947	-7.3998
0.52086	-7.3671
0.52222	-7.4519
0.52362	-7.409
0.525	-7.4498
0.52643	-7.4187
0.52781	-7.4018
0.52919	-7.3783
0.5306	-7.3252
0.53194	-7.3211
0.53333	-7.3191
0.53472	-7.3329
0.53612	-7.3053
0.53751	-7.436
0.53891	-7.4544
0.54028	-7.4095
0.54167	-7.3819
0.54306	-7.341
0.54444	-7.3078
0.54583	-7.3012
0.54724	-7.2997
0.54862	-7.3441
0.55001	-7.3267
0.55139	-7.2343
0.55281	-7.363
0.55417	-7.363
0.55556	-7.34
0.55697	-7.2808
0.55836	-7.3027
0.55974	-7.3012
0.56114	-7.291
0.56252	-7.2659
0.56391	-7.244
0.56528	-7.2062
0.56667	-7.2189
0.56807	-7.3211
0.56945	-7.3512
0.57085	-7.3421
0.57224	-7.2951
0.57363	-7.1827
0.57501	-7.2011
0.57639	-7.2133
0.5778	-7.1949
0.57919	-7.172
0.58056	-7.1582
0.58194	-7.2695
0.58333	-7.246
0.58473	-7.2481
0.58613	-7.2098
0.58751	-7.2251
0.58889	-7.2373
0.59028	-7.2154
0.59168	-7.2103
0.59309	-7.1382
0.59447	-7.291
0.59584	-7.2731
0.59723	-7.2353
0.59864	-7.2639
0.60001	-7.2312
0.6014	-7.2087
0.60281	-7.2046
0.60418	-7.1878
0.60556	-7.129
0.60696	-7.1331
0.60836	-7.2062
0.60974	-7.2016
0.61112	-7.1735
0.6125	-7.1464
0.61391	-7.1852
0.61529	-7.1592
0.61669	-7.1418
0.61806	-7.1679
0.61945	-7.103
0.62084	-7.3814
0.62223	-7.3916
0.62362	-7.3252
0.62503	-7.2746
0.62641	-7.2874
0.62779	-7.3201
0.62919	-7.3094
0.63058	-7.2711
0.63197	-7.2154
0.63334	-7.222
0.63474	-7.2287
0.63613	-7.1944
0.63751	-7.267
0.6389	-7.3037
0.64029	-7.3211
0.64168	-7.2736
0.64309	-7.2654
0.64445	-7.2465
0.64584	-7.27
0.64722	-7.1801
0.64861	-7.2123
0.65001	-7.1873
0.65142	-7.2052
0.65279	-7.1479
0.65417	-7.2894
0.65556	-7.2578
0.65694	-7.2251
0.65834	-7.294
0.65974	-7.3022
0.66112	-7.2792
0.66251	-7.2935
0.66389	-7.2741
0.66528	-7.2276
0.66669	-7.2338
0.66807	-7.2312
0.66946	-7.2644
0.67085	-7.2991
0.67224	-7.3165
0.67363	-7.2695
0.675	-7.2756
0.67639	-7.2501
0.67779	-7.2154
0.67918	-7.1883
0.68056	-7.1714
0.68194	-7.2072
0.68334	-7.1469
0.68474	-7.176
0.68612	-7.2542
0.68751	-7.2256
0.68891	-7.2925
0.6903	-7.2741
0.6917	-7.2741
0.69306	-7.2578
0.69448	-7.246
0.69586	-7.2389
0.69726	-7.3998
0.69864	-7.3599
0.70001	-7.3661
0.7014	-7.3574
0.70279	-7.4243
0.70417	-7.4008
0.70558	-7.4141
0.70696	-7.3523
0.70834	-7.3482
0.70974	-7.3068
0.71112	-7.2961
0.71252	-7.2562
0.71389	-7.2721
0.71531	-7.2644
0.71668	-7.2649
0.71809	-7.3625
0.71945	-7.3303
0.72084	-7.3104
0.72224	-7.2455
0.72362	-7.2455
0.72501	-7.2338
0.72642	-7.1694
0.7278	-7.1597
0.72919	-7.1944
0.73057	-7.0999
0.73195	-7.2619
0.73333	-7.1827
0.73473	-7.1883
0.73613	-7.1617
0.73751	-7.1321
0.73891	-7.1852
0.74032	-7.1393
0.74167	-7.0678
0.74306	-7.0928
0.74447	-7.1382
0.74587	-7.1081
0.74723	-7.1045
0.74864	-7.0989
0.75002	-7.1127
0.75142	-7.2562
0.75279	-7.2894
0.75419	-7.2608
0.75557	-7.2884
0.75696	-7.2322
0.75835	-7.2864
0.75973	-7.2997
0.76111	-7.2675
0.7625	-7.2409
0.7639	-7.2455
0.76531	-7.246
0.76667	-7.2358
0.76806	-7.2052
0.76946	-7.2103
0.77084	-7.1878
0.77224	-7.1464
0.77363	-7.149
0.77502	-7.2159
0.77639	-7.1888
0.7778	-7.2281
0.77917	-7.2021
0.78058	-7.1536
0.78194	-7.1316
0.78334	-7.1388
0.78473	-7.1224
0.78612	-7.1556
0.78753	-7.2292
0.78891	-7.2399
0.79028	-7.1919
0.79169	-7.2542
0.79308	-7.2184
0.79449	-7.1582
0.79585	-7.1745
0.79722	-7.1582
0.79861	-7.1342
0.80001	-7.0713
0.80139	-7.2103
0.80282	-7.1352
0.80419	-7.1541
0.80556	-7.1015
0.80696	-7.0897
0.80834	-7.0872
0.80973	-7.0964
0.81111	-7.0851
0.8125	-7.0678
0.81391	-7.1556
0.81529	-7.1827
0.81667	-7.1158
0.81806	-7.105
0.81946	-7.0989
0.82085	-7.0586
0.82222	-7.0683
0.82364	-7.0402
0.82501	-7.2302
0.82639	-7.2338
0.82779	-7.2654
0.82917	-7.5362
0.83058	-7.6143
0.83196	-7.6026
0.83334	-7.5581
0.83473	-7.5929
0.83613	-7.5305
0.83752	-7.5116
0.8389	-7.4973
0.84029	-7.4871
0.84169	-7.4932
0.84308	-7.5918
0.84446	-7.5877
0.84587	-7.6066
0.84723	-7.5387
0.84862	-7.6255
0.85	-7.5326
0.85139	-7.4999
0.8528	-7.5024
0.85418	-7.4667
0.85557	-7.4866
0.85697	-7.412
0.85836	-7.5469
0.85974	-7.5326
0.86113	-7.5392
0.86251	-7.5091
0.8639	-7.4784
0.86529	-7.4294
0.86668	-7.4616
0.86806	-7.4396
0.86946	-7.4243
0.87085	-7.3661
0.87222	-7.4033
0.87361	-7.3916
0.87502	-7.5362
0.87641	-7.4917
0.87781	-7.4743
0.87917	-7.4115
0.88058	-7.3947
0.88195	-7.3901
0.88334	-7.4069
0.88474	-7.3451
0.88613	-7.3615
0.8875	-7.3497
0.88889	-7.34
0.89029	-7.4539
0.89167	-7.4253
0.89306	-7.4131
0.89447	-7.3967
0.89585	-7.3972
0.89723	-7.4381
0.89863	-7.4503
0.9	-7.4442
0.90141	-7.4641
0.9028	-7.3993
0.90419	-7.5142
0.90557	-7.6179
0.90697	-7.5597
0.90836	-7.5688
0.90974	-7.5765
0.91113	-7.5326
0.91251	-7.4881
0.91393	-7.4887
0.91529	-7.527
0.91668	-7.6383
0.91807	-7.6669
0.91947	-7.5683
0.92085	-7.5305
0.92226	-7.481
0.92363	-7.4932
0.92502	-7.4652
0.92639	-7.4468
0.9278	-7.3742
0.92917	-7.4815
0.93056	-7.5116
0.93195	-7.4953
0.93335	-7.412
0.93473	-7.3977
0.93612	-7.385
0.93751	-7.4442
0.93889	-7.3594
0.94028	-7.3487
0.94167	-7.3385
0.94308	-7.4764
0.94447	-7.4554
0.94586	-7.4125
0.94724	-7.3824
0.94862	-7.3686
0.95001	-7.3799
0.9514	-7.2945
0.9528	-7.3191
0.95419	-7.2705
0.95557	-7.3037
0.95696	-7.1873
0.95834	-7.3523
0.95973	-7.3911
0.96112	-7.3553
0.96251	-7.3533
0.9639	-7.3395
0.96529	-7.2542
0.96667	-7.2327
0.96806	-7.2731
0.96947	-7.2394
0.97084	-7.3293
0.97226	-7.3196
0.97365	-7.3257
0.97502	-7.3058
0.97643	-7.2833
0.97781	-7.2981
0.97918	-7.246
0.98057	-7.2092
0.98197	-7.2251
0.98336	-7.3262
0.98475	-7.3339
0.98615	-7.2695
0.9875	-7.2537
0.9889	-7.2486
0.99029	-7.2404
0.99168	-7.2322
0.99307	-7.1929
0.99446	-7.2302
0.99585	-7.2092
0.99722	-7.2409
0.99861	-7.2874
1.00002	-7.2746
1.00141	-7.2348
1.00281	-7.2144
1.00417	-7.2128
1.00556	-7.1531
1.00696	-7.1556
1.00834	-7.1173
1.00973	-7.1352
1.01111	-7.1903
1.01252	-7.2287
1.01391	-7.243
1.01531	-7.3206
1.01668	-7.2496
1.01807	-7.2562
1.01946	-7.2522
1.02088	-7.2578
1.02223	-7.2639
1.02363	-7.2997
1.02502	-7.3344
1.02642	-7.3339
1.0278	-7.3109
1.02917	-7.292
1.03058	-7.2312
1.03199	-7.2343
1.03334	-7.2164
1.03472	-7.1653
1.03613	-7.2435
1.03751	-7.2813
1.03889	-7.2281
1.0403	-7.2746
1.04167	-7.2511
1.04308	-7.22
1.04446	-7.197
1.04586	-7.2368
1.04724	-7.1495
1.04862	-7.1525
1.05001	-7.1224
1.0514	-7.1566
1.05281	-7.2404
1.05419	-7.2092
1.05556	-7.1663
1.05695	-7.1597
1.05835	-7.1714
1.05973	-7.1776
1.06113	-7.1239
1.06252	-7.1418
1.06391	-7.102
1.06528	-7.0877
1.06669	-7.1199
1.06807	-7.1898
1.06944	-7.15
1.07084	-7.1796
1.07226	-7.1137
1.07364	-7.0902
1.07501	-7.0499
1.07643	-7.0729
1.0778	-7.0535
1.07918	-7.1766
1.08058	-7.2511
1.08198	-7.2455
1.08333	-7.243
1.08473	-7.269
1.08612	-7.1745
1.0875	-7.2001
1.0889	-7.1863
1.09029	-7.1658
1.09169	-7.1357
1.09307	-7.1204
1.09445	-7.3441
1.09583	-7.3083
1.09722	-7.2746
1.09865	-7.2756
1.10001	-7.2659
1.10141	-7.2736
1.10278	-7.1745
1.10421	-7.2246
1.10556	-7.1939
1.10694	-7.3375
1.10835	-7.245
1.10974	-7.2378
1.11112	-7.2118
1.11252	-7.2087
1.1139	-7.2159
1.11529	-7.1898
1.11669	-7.1847
1.11808	-7.1541
1.11947	-7.2598
1.12084	-7.2859
1.12222	-7.2138
1.12364	-7.1755
1.12502	-7.244
1.1264	-7.1878
1.12779	-7.1878
1.12917	-7.2322
1.13059	-7.1776
1.13197	-7.2016
1.13334	-7.2021
1.13474	-7.2899
1.13614	-7.3119
1.13751	-7.2516
1.13889	-7.2368
1.14028	-7.2368
1.14169	-7.2292
1.14306	-7.1863
1.14447	-7.1617
1.14586	-7.1699
1.14725	-7.1643
1.14863	-7.1929
1.15002	-7.2542
1.15141	-7.2736
1.15281	-7.1863
1.15417	-7.1837
1.15556	-7.1755
1.15695	-7.199
1.15838	-7.2057
1.15973	-7.1658
1.16113	-7.1515
1.16251	-7.1735
1.16389	-7.151
1.16528	-7.2256
1.16668	-7.2189
1.16806	-7.2716
1.16945	-7.1776
1.17085	-7.1832
1.17223	-7.1811
1.17363	-7.1525
1.17501	-7.1464
1.1764	-7.1163
1.17778	-7.1612
1.17918	-7.2215
1.18056	-7.2251
1.18197	-7.1888
1.18335	-7.1188
1.18473	-7.0953
1.18613	-7.1214
1.18752	-7.2598
1.1889	-7.3073
1.19031	-7.293
1.19167	-7.3712
1.19307	-7.3548
1.19448	-7.2971
1.19583	-7.3211
1.19725	-7.2854
1.19862	-7.3094
1.20001	-7.2511
1.2014	-7.2971
1.2028	-7.2711
1.20419	-7.3676
1.20557	-7.3707
1.20696	-7.3206
1.20833	-7.3655
1.20974	-7.3451
1.21115	-7.3753
1.21253	-7.3155
1.2139	-7.2894
1.21529	-7.2394
1.21669	-7.2363
1.21807	-7.3543
1.21944	-7.3415
1.22083	-7.3053
1.22226	-7.4008
1.22361	-7.4192
1.225	-7.3645
1.22641	-7.3262
1.22779	-7.3477
1.22919	-7.3201
1.23057	-7.4488
1.23195	-7.457
1.23334	-7.4258
1.23473	-7.3564
1.23611	-7.4064
1.23751	-7.3548
1.23891	-7.3293
1.24028	-7.3354
1.24167	-7.3186
1.24307	-7.3395
1.24446	-7.4749
1.24584	-7.4498
1.24724	-7.4171
1.24863	-7.3385
1.25	-7.3451
1.25141	-7.3063
1.25279	-7.3043
1.25418	-7.3431
1.25558	-7.3375
1.25695	-7.3124
1.25836	-7.4003
1.25973	-7.3998
1.26112	-7.3615
1.26252	-7.3364
1.26391	-7.4493
1.2653	-7.3165
1.26668	-7.3175
1.26807	-7.2777
1.26949	-7.267
1.27084	-7.2036
1.27224	-7.3339
1.27363	-7.3707
1.27501	-7.3094
1.27641	-7.2746
1.27781	-7.2389
1.2792	-7.2465
1.28058	-7.2271
1.28198	-7.2179
1.28336	-7.2598
1.28474	-7.2041
1.28613	-7.4028
1.28753	-7.365
1.28892	-7.4054
1.29029	-7.3053
1.2917	-7.2894
1.29307	-7.2613
1.29445	-7.2762
1.29584	-7.2424
1.29723	-7.2322
1.29863	-7.3247
1.30003	-7.2905
1.30141	-7.2772
1.30279	-7.2762
1.30417	-7.2644
1.30558	-7.2409
1.30695	-7.2261
1.30835	-7.2307
1.30974	-7.2256
1.31114	-7.1454
1.31251	-7.247
1.31391	-7.2721
1.31529	-7.2552
1.31668	-7.2225
1.31807	-7.4473
1.31946	-7.4141
1.32084	-7.385
1.32225	-7.3778
1.32365	-7.3191
1.32501	-7.4427
1.32641	-7.4406
1.32779	-7.4468
1.32919	-7.41
1.33056	-7.3773
1.33196	-7.3446
1.33335	-7.5086
1.33474	-7.4667
1.33613	-7.4284
1.33751	-7.432
1.33893	-7.5121
1.34029	-7.5193
1.34168	-7.4856
1.34308	-7.4463
1.34446	-7.41
1.34585	-7.4212
1.34724	-7.4371
1.34864	-7.3518
1.35003	-7.4789
1.35139	-7.5152
1.35281	-7.5372
1.35417	-7.4851
1.35557	-7.4396
1.35695	-7.3564
1.35836	-7.3799
1.35974	-7.3604
1.36111	-7.34
1.36251	-7.3165
1.3639	-7.482
1.3653	-7.4611
1.36669	-7.4018
1.36808	-7.3844
1.36946	-7.4064
1.37084	-7.3916
1.37222	-7.3405
1.37364	-7.3252
1.37503	-7.3078
1.37641	-7.2884
1.37779	-7.4519
1.37918	-7.4253
1.38058	-7.4243
1.38195	-7.3543
1.38334	-7.2997
1.38473	-7.3191
1.38613	-7.2465
1.38751	-7.2762
1.38891	-7.2358
1.39028	-7.3701
1.39168	-7.3788
1.39306	-7.3441
1.39446	-7.3089
1.39585	-7.292
1.39726	-7.2843
1.39863	-7.2424
1.40001	-7.2373
1.40141	-7.2373
1.4028	-7.3436
1.4042	-7.3599
1.40556	-7.3283
1.40695	-7.3482
1.40836	-7.3211
1.40973	-7.3446
1.41115	-7.3395
1.4125	-7.3405
1.41392	-7.2905
1.41528	-7.2593
1.41669	-7.3747
1.41808	-7.3763
1.41945	-7.3574
1.42086	-7.4197
1.42223	-7.3773
1.42362	-7.3232
1.42501	-7.294
1.4264	-7.2552
1.42779	-7.2542
1.42919	-7.2726
1.43059	-7.3844
1.43196	-7.3829
1.43334	-7.3824
1.43474	-7.3492
1.43613	-7.3753
1.43751	-7.3007
1.4389	-7.4284
1.44031	-7.4335
1.44168	-7.4182
1.44308	-7.3962
1.44446	-7.5193
1.44585	-7.5775
1.44724	-7.5295
1.44863	-7.5351
1.45001	-7.4749
1.4514	-7.4728
1.45279	-7.4657
1.45418	-7.4447
1.45559	-7.4585
1.45695	-7.4887
1.45835	-7.5969
1.45972	-7.5658
1.46113	-7.5203
1.46252	-7.4948
1.46392	-7.4749
1.46528	-7.4585
1.46667	-7.5438
1.46806	-7.5096
1.46946	-7.4897
1.47086	-7.5678
1.47222	-7.6031
1.47363	-7.6455
1.47501	-7.6404
1.47639	-7.5224
1.4778	-7.5178
1.47918	-7.5086
1.48058	-7.4841
1.48196	-7.4549
1.48334	-7.5367
1.48474	-7.6087
1.48612	-7.6
1.48752	-7.5489
1.48891	-7.5234
1.49029	-7.5356
1.49169	-7.5428
1.49308	-7.5285
1.49446	-7.5173
1.49585	-7.5127
1.49725	-7.5729
1.49862	-7.6184
1.50002	-7.5285
1.50141	-7.5173
1.50278	-7.4953
1.50417	-7.4636
1.50557	-7.4657
1.50696	-7.4611
1.50838	-7.4304
1.50973	-7.4095
1.51111	-7.5106
1.51251	-7.5229
1.51389	-7.5081
1.5153	-7.4861
1.5167	-7.4187
1.51808	-7.3972
1.51945	-7.3507
1.52084	-7.3655
1.52224	-7.4381
1.52363	-7.3599
1.52501	-7.5142
1.52639	-7.4539
1.52779	-7.4968
1.52919	-7.4161
1.53056	-7.3773
1.53195	-7.3482
1.53337	-7.3778
1.53476	-7.3339
1.53612	-7.3247
1.53751	-7.3063
1.53889	-7.3947
1.5403	-7.4549
1.54167	-7.4325
1.54307	-7.3431
1.54447	-7.3701
1.54587	-7.3799
1.54723	-7.361
1.54862	-7.3145
1.55002	-7.2889
1.55141	-7.2654
1.55279	-7.4672
1.55418	-7.5617
1.55558	-7.5571
1.55696	-7.5898
1.55835	-7.5091
1.55972	-7.4565
1.56111	-7.4529
1.5625	-7.3799
1.56393	-7.4514
1.5653	-7.4314
1.56667	-7.4555
1.56807	-7.53
1.56945	-7.53
1.57086	-7.4738
1.57223	-7.4488
1.57362	-7.4417
1.575	-7.3804
1.57639	-7.3691
1.57778	-7.3645
1.57917	-7.3257
1.58056	-7.4079
1.58196	-7.4274
1.58336	-7.4095
1.58475	-7.4044
1.58612	-7.3615
1.58752	-7.3957
1.5889	-7.3405
1.59031	-7.3012
1.59167	-7.3027
1.59306	-7.4217
1.59448	-7.4054
1.59583	-7.3257
1.59724	-7.3196
1.59863	-7.3022
1.60001	-7.2695
1.60139	-7.2802
1.6028	-7.2905
1.60419	-7.4146
1.60558	-7.4335
1.60697	-7.364
1.60835	-7.339
1.60974	-7.3048
1.61112	-7.2797
1.61251	-7.2516
1.61391	-7.2711
1.61529	-7.267
1.61667	-7.2925
1.61808	-7.3589
1.61948	-7.3375
1.62086	-7.3078
1.62223	-7.268
1.62362	-7.2619
1.62501	-7.2189
1.62641	-7.4514
1.62778	-7.3727
1.62919	-7.5346
1.63057	-7.4718
1.63196	-7.5055
1.63334	-7.4774
1.63472	-7.4733
1.63613	-7.4381
1.63754	-7.4182
1.63894	-7.3829
1.64028	-7.553
1.6417	-7.577
1.64309	-7.5387
1.64446	-7.5545
1.64584	-7.5489
1.64723	-7.4524
1.64862	-7.4228
1.65002	-7.4253
1.65141	-7.4703
1.65281	-7.4345
1.65417	-7.5505
1.65557	-7.5438
1.65697	-7.5275
1.65834	-7.4825
1.65972	-7.5316
1.66113	-7.4478
1.66252	-7.385
1.6639	-7.4136
1.66528	-7.4228
1.66668	-7.553
1.66807	-7.598
1.66948	-7.5009
1.67084	-7.4769
1.67225	-7.436
1.67364	-7.4085
1.67501	-7.4039
1.6764	-7.3477
1.67778	-7.3569
1.67917	-7.4917
1.68056	-7.456
1.68195	-7.4682
1.68333	-7.4391
1.68473	-7.4279
1.68613	-7.3799
1.6875	-7.3277
1.68891	-7.3272
1.6903	-7.3446
1.69168	-7.3303
1.69309	-7.4069
1.69445	-7.362
1.69585	-7.3604
1.69722	-7.3666
1.69864	-7.3824
1.70001	-7.3482
1.70141	-7.3594
1.70279	-7.3094
1.70417	-7.4815
1.70558	-7.4258
1.70696	-7.4355
1.70834	-7.3947
1.70973	-7.364
1.71113	-7.3206
1.7125	-7.2838
1.71391	-7.3134
1.7153	-7.34
1.7167	-7.3089
1.71807	-7.2864
1.71946	-7.4151
1.72086	-7.4166
1.72225	-7.4253
1.72363	-7.2935
1.72502	-7.3385
1.7264	-7.2808
1.72779	-7.2532
1.72918	-7.2266
1.73056	-7.2537
1.73196	-7.2246
1.73334	-7.3584
1.73476	-7.3216
1.73612	-7.3165
1.73752	-7.3083
1.73891	-7.3446
1.7403	-7.268
1.74167	-7.2144
1.74308	-7.2465
1.74446	-7.2762
1.74585	-7.2496
1.74726	-7.3211
1.74865	-7.3242
1.75001	-7.3272
1.7514	-7.2598
1.7528	-7.2491
1.75419	-7.2644
1.75556	-7.2741
1.75696	-7.2307
1.75834	-7.2634
1.75976	-7.2665
1.76112	-7.4309
1.76254	-7.434
1.76393	-7.4054
1.76529	-7.3793
1.76667	-7.4028
1.76806	-7.3988
1.76944	-7.3604
1.77086	-7.3303
1.77224	-7.3083
1.77363	-7.3502
1.77502	-7.4452
1.77641	-7.4304
1.7778	-7.3747
1.77919	-7.3303
1.78057	-7.3436
1.78194	-7.3232
1.78337	-7.3553
1.78476	-7.361
1.78612	-7.2741
1.78751	-7.3318
1.78889	-7.4171
1.79029	-7.435
1.79167	-7.4085
1.79308	-7.3318
1.79446	-7.3344
1.79585	-7.3277
1.79724	-7.3283
1.79862	-7.316
1.80003	-7.3681
1.8014	-7.3339
1.8028	-7.3594
1.80419	-7.5178
1.80557	-7.435
1.80696	-7.4166
1.80834	-7.4774
1.80974	-7.3707
1.81112	-7.3533
1.81252	-7.3814
1.8139	-7.3114
1.81531	-7.3441
1.81668	-7.4907
1.81806	-7.435
1.81947	-7.4171
1.82085	-7.4222
1.82224	-7.4539
1.82362	-7.4381
1.825	-7.4049
1.82641	-7.4759
1.82779	-7.3799
1.82918	-7.3819
1.83058	-7.5213
1.83195	-7.5004
1.83336	-7.4687
1.83474	-7.4493
1.83613	-7.4406
1.83752	-7.4131
1.83891	-7.4708
1.84029	-7.315
1.84169	-7.2945
1.84306	-7.4887
1.84446	-7.4386
1.84584	-7.435
1.84723	-7.4386
1.84862	-7.4028
1.85002	-7.3707
1.85141	-7.3518
1.85279	-7.3267
1.85418	-7.2736
1.85557	-7.2976
1.85695	-7.4146
1.85834	-7.3865
1.85976	-7.3436
1.86112	-7.3283
1.86251	-7.316
1.86391	-7.3124
1.8653	-7.2956
1.86668	-7.2562
1.86807	-7.2772
1.86946	-7.2685
1.87084	-7.34
1.87224	-7.3058
1.87364	-7.2593
1.875	-7.2481
1.87641	-7.2756
1.87781	-7.2802
1.87918	-7.247
1.88059	-7.2409
1.88198	-7.2578
1.88334	-7.3753
1.88473	-7.3844
1.88613	-7.3589
1.88752	-7.2997
1.8889	-7.318
1.89029	-7.2792
1.89168	-7.3089
1.89306	-7.4202
1.89446	-7.3921
1.89584	-7.5127
1.89725	-7.4912
1.89863	-7.4503
1.9	-7.4166
1.90142	-7.4376
1.90279	-7.3783
1.90418	-7.3364
1.90557	-7.3237
1.90694	-7.3441
1.90836	-7.3232
1.90973	-7.5014
1.91113	-7.4805
1.91252	-7.4544
1.91391	-7.3921
1.91528	-7.3477
1.91668	-7.3334
1.91807	-7.3518
1.91946	-7.3334
1.92085	-7.3165
1.92225	-7.4657
1.92363	-7.3809
1.92501	-7.3998
1.92641	-7.4136
1.9278	-7.3502
1.92919	-7.3492
1.93057	-7.3124
1.93196	-7.3329
1.93335	-7.3318
1.93473	-7.4595
1.93613	-7.3942
1.93752	-7.3466
1.93892	-7.3472
1.94031	-7.2741
1.94168	-7.3293
1.94307	-7.2792
1.94444	-7.2843
1.94585	-7.2613
1.94723	-7.3701
1.94862	-7.3783
1.95	-7.4585
1.95142	-7.4391
1.9528	-7.4202
1.95419	-7.3988
1.95558	-7.4003
1.95695	-7.3957
1.95834	-7.3661
1.95972	-7.3313
1.96113	-7.3237
1.96252	-7.5045
1.9639	-7.4866
1.96529	-7.4575
1.96669	-7.4217
1.96806	-7.411
1.96947	-7.3742
1.97083	-7.3911
1.97224	-7.3717
1.97363	-7.3671
1.97501	-7.3763
1.97639	-7.4447
1.9778	-7.4345
1.97919	-7.459
1.98056	-7.4156
1.98197	-7.3977
1.98334	-7.3844
1.98474	-7.3441
1.98613	-7.3461
1.98751	-7.3584
1.9889	-7.3068
1.9903	-7.4049
1.99167	-7.3885
1.99306	-7.3666
1.99447	-7.3599
1.99584	-7.3625
1.99723	-7.3288
1.99864	-7.2925
2.00001	-7.3068
2.00139	-7.3053
2.00282	-7.389
2.00417	-7.4228
2.00558	-7.4008
2.00698	-7.3814
2.00836	-7.3237
2.00973	-7.317
2.01113	-7.2997
2.01252	-7.2986
2.0139	-7.3717
2.01529	-7.5806
2.01668	-7.5643
2.01807	-7.5336
2.01947	-7.4989
2.02084	-7.4902
2.02222	-7.48
2.02361	-7.505
2.02501	-7.4932
2.0264	-7.4401
2.02778	-7.5331
2.02918	-7.5857
2.03057	-7.529
2.03198	-7.4907
2.03335	-7.4927
2.03472	-7.4912
2.03611	-7.4284
2.03752	-7.4105
2.03892	-7.4013
2.04031	-7.3431
2.04167	-7.362
2.04306	-7.4274
2.04444	-7.4856
2.04584	-7.4013
2.04723	-7.3788
2.04862	-7.3574
2.05002	-7.3844
2.05142	-7.3226
2.05282	-7.3247
2.05419	-7.3415
2.05559	-7.294
2.05698	-7.4299
2.05834	-7.3947
2.05977	-7.3318
2.06111	-7.3579
2.06254	-7.3318
2.0639	-7.3226
2.06529	-7.267
2.06667	-7.3303
2.06806	-7.3037
2.06946	-7.2522
2.07085	-7.3385
2.07224	-7.3472
2.07362	-7.3094
2.07501	-7.2797
2.07644	-7.2879
2.07779	-7.223
2.07919	-7.2149
2.08057	-7.2424
2.08195	-7.2123
2.08334	-7.1837
2.08474	-7.2506
2.08613	-7.2184
2.08751	-7.3104
2.0889	-7.2542
2.09028	-7.2736
2.09169	-7.2613
2.09308	-7.2133
2.09445	-7.1766
2.09585	-7.2072
2.09723	-7.2184
2.09864	-7.1949
2.1	-7.1597
2.10141	-7.176
2.1028	-7.2731
2.1042	-7.2276
2.10559	-7.2312
2.10697	-7.1909
2.10834	-7.2062
2.10973	-7.1398
2.11114	-7.1096
2.11253	-7.1214
2.1139	-7.1306
2.1153	-7.1306
2.11667	-7.0519
2.11806	-7.2384
2.11948	-7.1924
2.12086	-7.1556
2.12223	-7.1811
2.12362	-7.1786
2.12504	-7.2021
2.12643	-7.1061
2.12779	-7.1306
2.12919	-7.1188
2.13057	-7.0815
2.13196	-7.1531
2.13336	-7.1147
2.13473	-7.0953
2.13613	-7.0989
2.13753	-7.0795
2.1389	-7.0596
2.14031	-7.0683
2.14168	-7.0437
2.14307	-6.9942
2.14446	-7.0289
2.14583	-7.0233
2.14722	-6.9993
2.14861	-7.1342
2.15004	-7.1015
2.1514	-7.0718
2.15279	-7.0391
2.15417	-7.058
2.15556	-7.0003
2.15699	-7.0637
2.15834	-7.0478
2.15972	-7.0407
2.16114	-6.9441
2.16252	-7.2128
2.16391	-7.2108
2.16529	-7.2149
2.16667	-7.1832
2.16806	-7.1638
2.16946	-7.1623
2.17085	-7.1766
2.17224	-7.125
2.17361	-7.078
2.17502	-7.1296
2.17639	-7.1142
2.17779	-7.2046
2.17918	-7.2052
2.18056	-7.1342
2.18195	-7.1485
2.18336	-7.0928
2.18472	-7.0734
2.18613	-7.0846
2.18751	-7.0882
2.18893	-7.054
2.19028	-7.1648
2.19168	-7.1577
2.19306	-7.1648
2.19447	-7.387
2.19585	-7.3523
2.19723	-7.3594
2.19862	-7.3027
2.20001	-7.3089
2.20142	-7.3461
2.20279	-7.2675
2.20418	-7.3906
2.2056	-7.3819
2.20697	-7.364
2.20836	-7.3446
2.20975	-7.3232
2.21113	-7.2782
2.21252	-7.245
2.21389	-7.2384
2.2153	-7.243
2.21668	-7.3334
2.21806	-7.3221
2.21946	-7.3421
2.22084	-7.2675
2.22225	-7.1919
2.22362	-7.1842
2.22503	-7.1714
2.22642	-7.1725
2.22781	-7.3048
2.22917	-7.3615
2.23058	-7.4835
2.23196	-7.3773
2.23334	-7.388
2.23473	-7.385
2.23614	-7.3615
2.23752	-7.3375
2.23889	-7.3497
2.24028	-7.2945
2.24169	-7.2276
2.24308	-7.2552
2.24446	-7.4079
2.24586	-7.3671
2.24723	-7.3625
2.24864	-7.315
2.25	-7.3186
2.25142	-7.2787
2.25279	-7.2894
2.25418	-7.222
2.25556	-7.2087
2.25695	-7.3477
2.25836	-7.4325
2.25974	-7.4345
2.26112	-7.3921
2.26253	-7.3252
2.2639	-7.3722
2.26531	-7.3288
2.26667	-7.3099
2.26806	-7.2864
2.26944	-7.2435
2.27086	-7.2792
2.27224	-7.4309
2.27363	-7.3385
2.27503	-7.3696
2.27641	-7.34
2.27779	-7.291
2.27917	-7.317
2.28056	-7.3134
2.28196	-7.2496
2.28335	-7.2547
2.28472	-7.2619
2.28613	-7.3747
2.28752	-7.3727
2.28893	-7.3655
2.29028	-7.3232
2.29169	-7.3083
2.29309	-7.2787
2.29446	-7.3027
2.29584	-7.2899
2.29724	-7.291
2.29862	-7.2859
2.30001	-7.3768
2.3014	-7.3451
2.30278	-7.3129
2.3042	-7.3165
2.30559	-7.2889
2.30696	-7.293
2.30833	-7.2976
2.30975	-7.3073
2.31113	-7.2823
2.31252	-7.269
2.31389	-7.4018
2.31529	-7.3426
2.31668	-7.3681
2.31808	-7.3277
2.31947	-7.2884
2.32083	-7.3104
2.32224	-7.3257
2.32365	-7.3625
2.32501	-7.2792
2.32641	-7.4284
2.32779	-7.4268
2.32919	-7.4039
2.33056	-7.3359
2.33197	-7.3104
2.33336	-7.3247
2.33474	-7.3053
2.33612	-7.2082
2.33751	-7.2654
2.33889	-7.3967
2.34032	-7.3931
2.34169	-7.3569
2.34307	-7.3232
2.34446	-7.3446
2.34585	-7.3129
2.34723	-7.2746
2.34864	-7.2164
2.35003	-7.2675
2.35141	-7.2445
2.35281	-7.2123
2.35418	-7.2215
2.35557	-7.3594
2.35697	-7.3635
2.35835	-7.2665
2.35975	-7.2935
2.36112	-7.2557
2.36252	-7.2644
2.36391	-7.1939
2.36531	-7.1955
2.36668	-7.1643
2.36807	-7.1914
2.36947	-7.1811
2.37084	-7.152
2.37223	-7.3032
2.37361	-7.3099
2.37501	-7.247
2.3764	-7.1949
2.37778	-7.1955
2.37917	-7.1811
2.38057	-7.1699
2.38196	-7.176
2.38334	-7.1582
2.38472	-7.1296
2.38612	-7.105
2.38753	-7.2067
2.38891	-7.1847
2.39029	-7.1709
2.39167	-7.1423
2.39307	-7.1689
2.39446	-7.1239
2.39584	-7.1214
2.39724	-7.1352
2.39861	-7.1209
2.4	-7.0805
2.40141	-7.0509
2.4028	-7.0718
2.40418	-7.1612
2.40557	-7.1766
2.40694	-7.1352
2.40834	-7.0872
2.40973	-7.0836
2.41113	-7.0775
2.41252	-7.0678
2.41391	-7.0351
2.4153	-7.0325
2.41667	-6.9983
2.41808	-7.3998
2.41946	-7.3579
2.42085	-7.2889
2.42224	-7.3032
2.42361	-7.2593
2.42501	-7.246
2.4264	-7.1949
2.4278	-7.1975
2.42917	-7.2756
2.43058	-7.1796
2.43197	-7.2118
2.43334	-7.3022
2.43472	-7.2813
2.43615	-7.2476
2.43751	-7.2144
2.43891	-7.1832
2.44028	-7.2266
2.44169	-7.1694
2.44309	-7.1566
2.44445	-7.1219
2.44585	-7.1694
2.44723	-7.1755
2.44865	-7.2527
2.45001	-7.2327
2.4514	-7.1801
2.45279	-7.1142
2.45418	-7.1909
2.45558	-7.1342
2.45696	-7.1326
2.45837	-7.1347
2.45975	-7.1091
2.46112	-7.0989
2.46252	-7.1239
2.46389	-7.1188
2.46531	-7.1883
2.46671	-7.2557
2.46808	-7.1811
2.46946	-7.1403
2.47085	-7.1699
2.47223	-7.102
2.47362	-7.1025
2.47502	-7.1336
2.47639	-7.1045
2.47778	-7.1214
2.47917	-7.1934
2.48057	-7.2026
2.48196	-7.2021
2.48335	-7.1566
2.48474	-7.1377
2.48611	-7.0877
2.48753	-7.0468
2.48891	-7.0121
2.49032	-7.0407
2.49168	-6.9922
2.49307	-7.1919
2.49445	-7.314
2.49585	-7.3104
2.49725	-7.2522
2.49861	-7.2787
2.5	-7.2189
2.5014	-7.1781
2.50279	-7.1939
2.50418	-7.198
2.50556	-7.2118
2.50696	-7.3196
2.50834	-7.2649
2.50973	-7.2067
2.51113	-7.1699
2.5125	-7.198
2.51392	-7.3727
2.51531	-7.3931
2.51669	-7.3446
2.51809	-7.2884
2.51945	-7.4386
2.52086	-7.4085
2.52224	-7.3538
2.52362	-7.364
2.52503	-7.3155
2.52639	-7.3323
2.5278	-7.2235
2.52917	-7.3032
2.53058	-7.3007
2.53195	-7.3993
2.53335	-7.3645
2.53473	-7.3564
2.53613	-7.3313
2.53751	-7.2894
2.53891	-7.2424
2.54029	-7.2593
2.54167	-7.2532
2.54306	-7.1888
2.54445	-7.2082
2.54584	-7.3354
2.54724	-7.34
2.54865	-7.3058
2.55001	-7.2772
2.55141	-7.3145
2.55278	-7.2603
2.55417	-7.2583
2.55556	-7.175
2.55695	-7.1847
2.55834	-7.174
2.55974	-7.3022
2.56112	-7.2608
2.56251	-7.2542
2.56391	-7.2358
2.56529	-7.1699
2.56667	-7.2103
2.56806	-7.196
2.56946	-7.2036
2.57084	-7.2052
2.57224	-7.2062
2.57363	-7.1587
2.57501	-7.2792
2.5764	-7.2133
2.5778	-7.1909
2.57919	-7.197
2.58056	-7.1868
2.58196	-7.1903
2.58334	-7.1709
2.58476	-7.1679
2.58613	-7.1239
2.58752	-7.0933
2.5889	-7.1735
2.59029	-7.1694
2.59167	-7.1873
2.59307	-7.1035
2.59446	-7.1449
2.59586	-7.1076
2.59724	-7.0989
2.59863	-7.102
2.60001	-7.08
2.60139	-7.0698
2.6028	-7.173
2.60417	-7.1643
2.60557	-7.1776
2.60696	-7.0805
2.60835	-7.1377
2.60976	-7.0632
2.61113	-7.0887
2.6125	-7.0775
2.6139	-7.0734
2.61528	-7.0703
2.61668	-7.1955
2.61807	-7.2138
2.61945	-7.2092
2.62085	-7.1204
2.62224	-7.101
2.62364	-7.1004
2.625	-7.0483
2.6264	-7.055
2.62778	-7.0672
2.62917	-7.0243
2.63057	-7.1628
2.63196	-7.1142
2.63336	-7.1107
2.63474	-7.0652
2.63613	-7.0351
2.63752	-7.0524
2.63889	-7.0708
2.64028	-7.0003
2.64169	-7.0029
2.64307	-7.0279
2.64446	-7.0805
2.64585	-7.0902
2.64724	-7.0744
2.64863	-7.0887
2.65001	-7.0361
2.65141	-7.0238
2.6528	-7.0013
2.65417	-7.0381
2.65556	-7.01
2.65697	-7.1142
2.65835	-7.1551
2.65974	-7.1214
2.66111	-7.055
2.66251	-7.0402
2.66391	-7.0642
2.66531	-7.0703
2.66669	-7.27
2.66808	-7.3155
2.66947	-7.3293
2.67087	-7.387
2.67223	-7.3793
2.67362	-7.3497
2.67502	-7.3109
2.67641	-7.3094
2.67779	-7.2348
2.67917	-7.2649
2.68056	-7.2302
2.68195	-7.2394
2.68337	-7.247
2.68475	-7.2649
2.68613	-7.294
2.68752	-7.2874
2.6889	-7.2659
2.69032	-7.176
2.69169	-7.2021
2.69308	-7.2001
2.69446	-7.1914
2.69585	-7.1388
2.69723	-7.1388
2.69863	-7.1367
2.70001	-7.1122
2.7014	-7.247
2.70279	-7.2567
2.70418	-7.2189
2.70558	-7.1285
2.70694	-7.1612
2.70835	-7.1127
2.70973	-7.0953
2.71111	-7.0713
2.71253	-7.0305
2.7139	-7.0948
2.7153	-7.0391
2.71667	-7.1531
2.71806	-7.2098
2.71944	-7.1454
2.72084	-7.0999
2.72223	-7.0836
2.72363	-7.081
2.725	-7.0274
2.72639	-6.9942
2.72778	-6.987
2.72919	-7.0029
2.73057	-6.9784
2.73194	-7.3277
2.73335	-7.3196
2.73474	-7.3395
2.73612	-7.3334
2.73751	-7.2567
2.73889	-7.2174
2.74028	-7.2389
2.7417	-7.197
2.74306	-7.2281
2.74448	-7.197
2.74586	-7.1806
2.74724	-7.3175
2.74863	-7.2665
2.75	-7.2772
2.75139	-7.2082
2.75279	-7.2006
2.75418	-7.1924
2.75556	-7.175
2.75695	-7.1653
2.75835	-7.1663
2.75974	-7.1587
2.76112	-7.1474
2.76253	-7.3783
2.76391	-7.3543
2.76531	-7.3129
2.7667	-7.2654
2.76809	-7.2639
2.76944	-7.2327
2.77086	-7.2843
2.77223	-7.2389
2.77362	-7.2251
2.77502	-7.247
[truncated: 19,603 more rows]
